# Supplementary material for: Diamond preservation in the lithospheric mantle recorded by olivine in kimberlites
Source: Nat Commun. 2023 Nov 2;14:6999. doi: 10.1038/s41467-023-42888-x (PMC10622582; doi:10.1038/s41467-023-42888-x)
Supplement: Supplementary file 4 — Supplementary Data 1 [file 41467_2023_42888_MOESM4_ESM.xlsx]

## Sheet: Sheet1
Supplementary Data 1. Summary of olivine compositions, diamond grades and underlain lithospheric thickness for kimberlites and selected olivine lamproites globally
locality	lithology	country	position	age	olivine cores							olivine rims			diamond grade		Lithospheric thickness		olivine in diamonds*			Inclusions in macro-diamonds
				Ma	Mg#				NiO	CaO		Mg#			cpht	references	km	reference	Mg#
					median	mean	st dev	max	mean	mean	n.	mean	st dev	n.					mean	st dev	n.
SOUTH AFRICA LAMPROITES (ORANGEITES)
Newlands	olivine lamproite	South Africa	on craton	114	92.8118	92.965	0.917073	94.9052	0.393772	0.0259056	18	91.4234	0.108219	17	19.4	Kimcore Diamonds report 2007
Sanddrift	olivine lamproite	South Africa	on craton	125	91.4707	91.8516	1.10478	94.4635	0.383571	0.0347619	42	91.4418	0.218676	41	50	De Beers Group online
Finsch	olivine lamproite	South Africa	on craton	118	91.8725	91.0822	2.43747	93.8198	0.379085	0.0292618	34	90.6958	0.608494	33	65.1	Petra Diamonds website	210	Mather et al., 2011	93.9934	0.479356	33	Peridotite
Star	olivine lamproite	South Africa	on craton	124	92.1492	91.8995	1.80019	94.6222	0.404167	0.0155556	36	91.3114	1.10018	19	95	de Wit et al., 2016
Bellsbank	olivine lamproite	South Africa	on craton	122	92.7768	92.619	0.769017	93.8054	0.392574	0.0112737	19	90.6707	0.49285	19	52.5	Gurney and Kirkley, 1996						Eclogite ± peridotite
Wimbledon	olivine lamproite	South Africa	on craton	114	92.7968	91.2313	2.5857	92.9693	0.375	0.0272	10	89.2563	1.11614	22	1.1	De Beers Group, new release
Lace	olivine lamproite	South Africa	on craton	133	91.9156	91.6159	2.0909	93.7307	0.379542	0.02275	24	89.8732	0.703139	16	34.5	Mining Technology website	220	Nimis et al., 2020 (Voorspoed)
Roberts Victor	olivine lamproite	South Africa	on craton	128	92.4497	92.2859	1.51908	94.6452	0.335233	0.0194333	30	90.6202	0.146742	6	40	Gurney and Kirkley, 1996			94.0568	0.986428	23	Peridotite
Melton Wold	olivine lamproite	South Africa	craton margin	143	91.2105	91.3675	0.494363	92.2628	0.3772	0.0445	10	90.0514	0.741055	13	0		180	Janney et al., 2010
Silvery Home	olivine lamproite	South Africa	craton margin	181	91.0334	90.8805	0.749967	92.2883	0.371389	0.0534444	18	83.3264	2.14918	18	0
Markt	olivine lamproite	South Africa	craton margin	117	92.9832	92.9115	0.718149	94.2797	0.403846	0.0169231	15
WEST AFRICA
Weasua	olivine lamproite	Sierra Leone	on craton	800	91.7168	90.6893	2.82341	94.2028	0.349868	0.0665846	21	89.5638	0.482252	7
Koidu dyke DZB	kimberlite	Sierra Leone	on craton	145	93.2615	92.1121	3.30678	95.1589	0.326534	0.0304184	19	89.4814	0.330917	15	54	Koidu Limited website	220	Smit et al., 2016
Koidu Pipe 1	kimberlite	Sierra Leone	on craton	145	92.7437	91.3329	4.5924	95.2309	0.309872	0.0240778	18	89.4393	0.426776	13	67	Koidu Limited website	220	Smit et al., 2016
Tonguma	kimberlite	Sierra Leone	on craton	140	91.64	90.2942	2.92832	94.6776	0.336284	0.0304405	142	88.9659	0.479803	195	150	Newfield Resources 2021 report
SOUTHERN AFRICA
Benfontein	kimberlite	South Africa	on craton	88	90.3957	90.7038	1.10392	93.5	0.372375	0.058375	16	88.7115	0.131412	10	0
Big Hole (Kimberley)	kimberlite	South Africa	on craton	88	90.5	91.3227	2.61585	94.6	0.379159	0.0313136	22	88.9455	0.14374	11			200	based on Bultfontein
Bultfontein	kimberlite	South Africa	on craton	88	90.0619	90.1272	2.20483	93.6	0.372702	0.0644881	28	88.767	0.198807	29	38.8	Clement et al., 1986 (1980 production)	200	Mather et al 2011, Nimis et al. 2020	94.6701	0.683013	6	Peridotite
De Beers	kimberlite	South Africa	on craton	88	91.4449	90.7975	2.59203	93.3	0.353421	0.0582261	9	89.0746	0.150417	12	21.05	Clement et al., 1986 (1963-1979 production)	200	based on Bultfontein	94.5949	0.711881	12	Peridotite
Wesselton	kimberlite	South Africa	on craton	88	92.16	91.04	3.08	94.9	0.337266	0.0382552	26	88.9165	0.207513	26	23.6	Clement et al., 1986 (1980 production)	200	based on Bultfontein				Peridotite
Dutoitspan	kimberlite	South Africa	on craton	88	91.8	90.85	2.84438	93.2	0.381	0.043	10	89.0667	0.179505	6	20.4	Clement et al., 1986 (1980 production)	200	based on Bultfontein				Peridotite
Leicester	kimberlite	South Africa	on craton	93	90.5114	90.5682	1.62462	93.5939	0.324711	0.0244	45	89.6155	0.348207	37	9.1	de Wit et al., 2016
Jagersfontein	kimberlite	South Africa	on craton	86	91.6692	90.2393	3.09471	94.3	0.328261	0.0668989	15	90.188	0.207907	15	9	de Wit et al., 2016	210	Bell et al., 2003	93.4802	0.991925	16	Peridotite and eclogite ± sub-lithospheric
Kaalvallei, Samada	kimberlite	South Africa	on craton	100	85.3389	85.3174	4.14085	93.4	0.259291	0.0762441	49	84.7422	0.36709	22	7	de Wit et al., 2016
New Robinson	kimberlite	South Africa	on craton	100	86.6169	86.0087	4.94778	94.9	0.2405	0.0495	20	83.2709	0.267526	32	7	de Wit et al., 2016
Monastery	kimberlite	South Africa	on craton	90	86.6458	88.0363	4.51861	95	0.307979	0.0525058	24	85.2567	0.179679	8	13	de Wit et al., 2016	200	Bell et al., 2003	91.5384	1.72797	6	Eclogite ± peridotite
Koffiefontein	kimberlite	South Africa	on craton	100	91.377	90.9377	2.05157	93.7	0.377826	0.0530435	23	88.997	0.716528	13	7.8	Petra Diamonds website	195	Bell et al., 2003	93.1341	1.13149	13	Peridotite
Colossus	kimberlite	Zimbabwe	on craton	533	91.2133	89.5807	3.81966	95.2	0.310244	0.050201	209	88.0571	0.357736	13	3.8	De Beers Group, new release
Murowa	kimberlite	Zimbabwe	on craton	527	93.1	92.673	1.0227	94.4	0.345405	0.0410811	37	91.9538	0.145002	13	78.1	Rio Tinto website	200	Pearson et al., 2018
The Oaks	kimberlite	South Africa	on craton	504	92.887	92.5255	0.863463	93.4	0.395625	0.04125	16				42.2	info-diamond.com
Premier	kimberlite	South Africa	on craton	1153	89.8194	89.5827	2.59353	93.0419	0.354306	0.0704167	36	88.3546	0.24669	10	39.1	Petra Diamonds website	210	Zhang et al., 2022	92.5483	1.44949	66	Eclogite ± peridotite ± sub-lithospheric
Jwaneng DK7	kimberlite	Botswana	on craton	235	90.762	90.4866	1.66868	93	0.326071	0.0472101	51	90.01	0.323632	40	107	Debswana website			92.9919	0.839925	29	Eclogite
Karowe (Orapa AK-6)	kimberlite	Botswana	craton margin	92	88.3096	88.3499	2.14176	92.7218	0.32795	0.0632833	60	87.1473	0.256865	54	15.4	Lucara Diamond website	215	Motsamai, 2018	93.0946	0.493363	36	± sub-lithospheric
Damtshaa BK9	kimberlite	Botswana	craton margin	95	90.1773	89.1993	3.80795	94.3	0.313383	0.0367566	54	86.7327	0.378986	32	15.9	Debswana website			93.1268	0.69556	21	Eclogite (Orapa)
Liqhobong	kimberlite	Lesotho	craton margin	91	89.7542	89.5731	3.67106	94.3	0.347306	0.0751182	24	86.17	0.378531	22	22	Firestone Diamonds website	200	Bell et al., 2003				± sub-lithospheric
Kao Satellite	kimberlite	Lesotho	craton margin	89	91.7467	89.4718	4.56652	94.4	0.357595	0.058456	22	88.2938	0.250578	13	6.4	de Wit et al., 2016	200	Bell et al., 2003
Letseng	kimberlite	Lesotho	craton margin	86	91.8532	90.4267	3.57782	93.5	0.370972	0.0519523	22	88.7161	0.377078	21	1.7	Gem Diamonds website	200	Bell et al., 2003	93.9946	0.871248	20	Peridotite, eclogite and sub-lithospheric
Letseng Satellite	kimberlite	Lesotho	craton margin	86	89.5328	89.1015	1.90409	92.6	0.334333	0.0906667	30	88.2085	0.313761	19	2.3	Hetman et al., 2017	200	Bell et al., 2003
Buffelboundfontein	kimberlite	South Africa	craton margin	87	90.9101	90.732	1.16646	93.1	0.3175	0.0728571	28	90.3346	0.444895	23	0
Zero Satellite	kimberlite	South Africa	craton margin	1635	93.0022	92.6264	1.66398	94	0.402004	0.023441	17	90.2581	0.343314	15
Pampoenpoort	kimberlite	South Africa	craton margin	103	89.7691	89.1225	2.38883	92.4	0.3375	0.0453571	28	86.5022	0.397297	24	0
Uintjiesberg	kimberlite	South Africa	craton margin	101	90.6178	89.4783	3.00628	92.8	0.296197	0.0702099	25	86.9593	0.139933	24	0
BRAZIL
Perdizes-04	kimberlite	Brazil	craton margin	90	88.0398	88.0318	2.64964	92.6238	0.30413	0.0418261	23	85.3573	0.333377	6	0	Gonzaga et al., 1994	165	based on Tres Ranchos-04
Limpeza-18	kimberlite	Brazil	craton margin	80	89.1681	88.2876	3.03313	92.1	0.358349	0.072259	32	86.0063	0.480785	22	0	Gonzaga et al., 1994	165	based on Tres Ranchos-04
Três Ranchos-4	kimberlite	Brazil	craton margin	82	91.856	91.2514	1.67711	92.8	0.384483	0.0215	29	89.2909	0.370934	33	1	Gonzaga et al., 1994	165	Leonardos et al., 1993
LAC DE GRAS
Panther	kimberlite	Canada	on craton	53	89.7077	89.3711	1.93171	92.4599	0.283	0.0352	15	89.6427	0.204101	9			220	Griffin et al., 1999; Liu et al., 2021
Rat	kimberlite	Canada	on craton		91.2	90.9179	2.03544	93.5	0.328214	0.0364286	28	90.1842	0.189336	19			220	Griffin et al., 1999; Liu et al., 2021
Porpoise	kimberlite	Canada	on craton	48	90.25	90.0556	1.13022	91.7	0.347778	0.0575	36	90.3	0.282843	4			220	Griffin et al., 1999; Liu et al., 2021
Anaconda	kimberlite	Canada	on craton	63	90.85	90.4969	1.84487	93.2	0.307812	0.0315625	32	90.4	0.208167	7			220	Griffin et al., 1999; Liu et al., 2021
Cobra South	kimberlite	Canada	on craton	60	90.7051	90.805	1.59179	93.4023	0.333267	0.0440667	15	90.3327	0.0550039	7			220	Griffin et al., 1999; Liu et al., 2021
Antelope	kimberlite	Canada	on craton	62	92.3846	91.6412	1.5924	93.2495	0.335143	0.0257857	14	90.3936	0.181757	7			220	Griffin et al., 1999; Liu et al., 2021
Rattler	kimberlite	Canada	on craton	60	90.05	89.8219	1.93453	93.3	0.298125	0.03625	32	90.62	0.234758	10			220	Griffin et al., 1999; Liu et al., 2021
Springbok	kimberlite	Canada	on craton	62	91.2239	90.9243	1.4697	92.5521	0.351267	0.0337333	15	90.6928	0.0484568	6			220	Griffin et al., 1999; Liu et al., 2021
Boa	kimberlite	Canada	on craton	64	89.85	90.1167	2.07182	93.1	0.3175	0.0616667	12	90.7	0.141421	6			220	Griffin et al., 1999; Liu et al., 2021
Darkwing	kimberlite	Canada	on craton	75	91.4	90.9571	2.02017	93.2	0.298571	0.0235714	14	90.8583	0.11645	12			220	Griffin et al., 1999; Liu et al., 2021
Flying V	kimberlite	Canada	on craton	64	91.9202	91.8627	0.899572	93.4277	0.347333	0.0363333	15	91.0929	0.0809904	6			220	Griffin et al., 1999; Liu et al., 2021
Panda	kimberlite	Canada	on craton	53	91.4	91.4941	1.01263	92.8	0.355882	0.0264706	34	91.0692	0.137747	13	111	Kjarsgaard et al., 2022	220	Griffin et al., 1999; Liu et al., 2021
Crab	kimberlite	Canada	on craton	59	90.9209	90.3974	1.7572	93.2318	0.319533	0.0432667	15	91.1131	0.152123	14			220	Griffin et al., 1999; Liu et al., 2021
Misery Southwest Extension	kimberlite	Canada	on craton	48	90.8	90.7917	0.24293	91.1	0.39	0.0425	12	90.8	0.565685	2	290	Ekati 2016 technical report	220	Griffin et al., 1999; Liu et al., 2021
Misery East	kimberlite	Canada	on craton		91.6	91.571	0.586057	92.7	0.357742	0.0280645	31	91.22	0.083666	5			220	Griffin et al., 1999; Liu et al., 2021
Misery East Dyke	kimberlite	Canada	on craton	69	92.0167	92.1182	0.579297	92.996	0.369385	0.0256923	13	91.293	0.210975	6			220	Griffin et al., 1999; Liu et al., 2021
Brent	kimberlite	Canada	on craton	47	90.9867	91.2663	0.856168	93.0726	0.3364	0.0346667	15	91.5396	0.258794	8			220	Griffin et al., 1999; Liu et al., 2021
Mark	kimberlite	Canada	on craton	48	91.5197	91.387	0.700361	92.4066	0.345077	0.0228462	13	91.5643	0.22081	8			220	Griffin et al., 1999; Liu et al., 2021
Arnie	kimberlite	Canada	on craton	49	91.7552	91.8099	0.94047	92.981	0.350467	0.0298667	15	91.8064	0.194097	9			220	Griffin et al., 1999; Liu et al., 2021
Grizzly	kimberlite	Canada	on craton	52	91.8865	91.8411	1.20212	94.1	0.350909	0.037931	33	91.5537	0.213626	43	60	Ekati 2016 technical report	220	Griffin et al., 1999; Liu et al., 2021
Koala	kimberlite	Canada	on craton	53	91.5914	91.1411	1.64751	93.1	0.370938	0.0445161	32	91.495	0.323849	21	90	Ekati 2016 technical report	220	Griffin et al., 1999; Liu et al., 2021
Leslie	kimberlite	Canada	on craton	53	91.1903	91.0829	1.6474	93.4	0.340119	0.0344561	57	91.5506	0.140247	33	30	Ekati 2016 technical report	220	Griffin et al., 1999; Liu et al., 2021
Aaron	kimberlite	Canada	on craton	49	91.5	91.5435	0.938474	94.2	0.367174	0.0345652	45	91.663	0.171303	27			220	Griffin et al., 1999; Liu et al., 2021
Diavik A154N	kimberlite	Canada	on craton	56	91.2783	91.2662	0.913318	93	0.355238	0.043509	100	91.1242	0.182962	57	240	Diavik 2017 report	220	Griffin et al., 1999; Liu et al., 2021
Diavik A154S	kimberlite	Canada	on craton	56	91.2263	91.2781	0.860074	93.5	0.339236	0.050641	39	91.1923	0.180678	24	320	Diavik 2017 report	220	Griffin et al., 1999; Liu et al., 2021	92.6975	0.443725	57
Diavik A21	kimberlite	Canada	on craton	56	91.2057	91.2159	0.788173	93	0.370147	0.0597133	15	91.149	0.302294	16	280	Diavik 2017 report	220	Griffin et al., 1999; Liu et al., 2021
NORTH AMERICA ELSEWHERE
Jericho	kimberlite	Canada	on craton	173	92.3377	92.2265	0.409485	92.9	0.384149	0.0276127	19	90.4761	0.122381	19	65	SRK Consulting website	203	Liu et al., 2021
Muscox	kimberlite	Canada	on craton	173	91.5037	91.0561	1.45928	92.8	0.328889	0.0314815	27	89.5991	0.303207	6	81.5	Crystal Exploration online report
Victor	kimberlite	Canada	on craton	177	90.9207	90.6835	1.92211	93.0597	0.309559	0.02594	22	89.6992	0.228244	9	25	Kjarsgaard et al., 2022			91.2634	0.188558	15
Chidliak-07	kimberlite	Canada	on craton	143	91.5076	91.1067	1.47831	92.9749	0.342438	0.0321667	48	89.6551	0.140742	13	85	De Beers Group website	260	Pobric et al., 2020	92.4733	0.818294	6
Dharma	kimberlite	Canada	on craton	225	91.1676	90.8286	1.03692	92.4131	0.3305	0.0494844	64	90.1237	0.154385	42	224	Gochnauer et al., 2010
Gahcho Kue'	kimberlite	Canada	on craton	542	91.3779	91.0433	1.45369	93.5379	0.351691	0.0396176	68	90.2046	0.252572	19	136	Mountain Province Diamonds website	240	Mather, 2012	92.57	0.616489	62
Renard	kimberlite	Canada	on craton	640	92.3948	92.3265	1.22671	95.1	0.341675	0.0464769	931	92.4956	0.451742	10	94	Stornoway website	200	Hunt et al., 2012	92.674	0.514102	58
Peuyuk C	kimberlite	Canada, Somerset	craton margin	100	92.2393	91.3504	2.12171	93.1	0.35999	0.0293632	15	89.5777	0.123796	14	0.5	Kjarsgaard, 1996	163	Mather et al., 2011
Nikos	kimberlite	Canada, Somerset	craton margin	100	91.7171	91.0281	2.00789	92.8	0.33376	0.0459037	20	88.3081	0.167204	18	0.5	Kjarsgaard, 1996	163	Mather et al., 2011
Lake Ellen - Krol	kimberlite	US, Michigan	craton margin	186	90.5968	90.3803	1.3412	92.5	0.335136	0.0770894	12	89.7064	0.0583363	2
SIBERIA
Udachnaya-East	kimberlite	Russia	on craton	347	92.4	91.5326	2.15724	94.4	0.360815	0.0257065	184	88.9895	0.20713	75	140	Alrosa website	205	Howarth et al., 2014	92.952	0.302241	5
Internationalnaya	kimberlite	Russia	on craton	360	92.2671	91.761	1.71215	93.7596	0.357433	0.0176	30	89.0342	0.207826	19	816	Kostrovistkiy et al., 2023	240	Aschepkov et al., 2014	91.21	2.68835	11
Poiskovaya	kimberlite	Russia	on craton	363	90.0342	89.8282	1.87353	93.6849	0.342273	0.0527955	44	88.6487	0.23031	20	33	Kostrovistkiy et al., 2023	0
Zapolyarnaya	kimberlite	Russia	on craton	367	91.647	91.1982	1.63736	93.4353	0.35585	0.036425	40				67	Kostrovistkiy et al., 2023	210	Aschepkov et al., 2020
Deymos	kimberlite	Russia	on craton		92.4113	91.6909	1.63481	93.5176	0.364958	0.0197917	24				50	Kostrovistkiy et al., 2023	210	Aschepkov et al., 2014
Obnazhennaya	kimberlite	Russia	craton margin	152	92.0761	91.517	1.50982	93.2116	0.371174	0.014	23	87.2249	0.485996	5			150	Howarth et al., 2014
ARKHANGELSK
Grib	kimberlite	Russia	on craton	376		92.7	0.4	93.5	0.357316	0.022117	121	90.5	0.2	10	70	Kjarsgaard et al., 2022	210	Lebedeva et al., 2020	92.7179	0.722357	12
Pionerskaya	olivine lamproite	Russia	on craton	380	92.13	91.896	0.8	93	0.356822	0.0237705	100	90.8	0.4	20	98.5	Alrosa website	210	Afanasiev et al., 2013
GREENLAND
Majuagaa	kimberlite	Greenland	craton margin	559	90.4305	89.9865	2.28487	93.6	0.323025	0.0541335	322	88.6186	0.27153	184	1.5	Jensen and Secher, 2004	215	Sand et al., 2009
Kangamiut	kimberlite/aillikite	Greenland	craton margin	560	90.8785	89.0563	3.31723	93.5	0.294981	0.0543519	54	88.1218	0.493133	39	0.1	Jensen and Secher, 2004	215	Sand et al., 2009
FINLAND
Pipe 1	kimberlite	Finland	craton margin	621	90.8	90.601	1.054	92.5	0.2547	0.06721	73	89.898	0.201	21	0	O'Brien, 2015	220	Lehtonen and O'Brien 2009
Pipe 5	kimberlite	Finland	craton margin	605	90.8	89.902	2.323	93.1	0.3407	0.04045	51	89.258	0.451	19	3.8	O'Brien, 2015	220	Lehtonen and O'Brien 2009
Pipe 9	kimberlite	Finland	craton margin	603	89	88.798	2.846	93.2	0.2713	0.03778	101	88.828	0.202	36	0	O'Brien, 2015	220	Lehtonen and O'Brien 2009
Pipe 14	kimberlite	Finland	craton margin	585	89.2	88.938	2.786	92.7	0.1739	0.03192	37	88.306	0.319	15	0.1	O'Brien, 2015	220	Lehtonen and O'Brien 2009
EASTERN DHARWAR
Wajrakarur P2	olivine lamproite	India	on craton	1102.5	91.0596	88.9919	3.6	93.1397	0.315565	0.1115	23	89.3308	0.445464	7	0	Ravi et al., 2013	190	Shaikh et al., 2020
Wajrakarur P3	kimberlite	India	on craton	1102.5	88.073	88.4431	2.76888	93.4	0.284618	0.0507824	17	88.0704	0.121477	4	0.28	Ravi et al., 2013	190	Shaikh et al., 2020
Wajrakarur P4	olivine lamproite	India	on craton	1102.5	92.4137	90.5132	3.39983	93.5	0.328505	0.037885	20	87.8731	1.00288	16	0.25	Ravi et al., 2013	190	Shaikh et al., 2020
Wajrakarur P12	olivine lamproite	India	on craton	1102.5	92.3948	92.1331	1.66073	93.8964	0.324107	0.0495357	28	84.3568	0.0839296	2	0	Ravi et al., 2013	190	Shaikh et al., 2020
Wajrakarur P13	olivine lamproite	India	on craton	1102.5	89.1984	88.3574	4.55381	94.4762	0.323927	0.0711727	11	84.8558	1.48819	9		Ravi et al., 2013	190	Shaikh et al., 2020
Chigicherla-01 (CC1)	kimberlite	India	on craton	1102.5	91.3393	90.2042	2.82969	93.9779	0.339056	0.0722857	54	89.4059	0.237429	6	0.3	Ravi et al., 2013	190	Shaikh et al., 2020
Chigicherla-02 (CC2)	olivine lamproite	India	on craton	1102.5	89.5708	88.5352	3.52778	93.9904	0.338471	0.0772471	17	87.5353	1.32663	9	0.35	Ravi et al., 2013	190	Shaikh et al., 2020
TK1	kimberlite	India	on craton	1102.5	85	87.7778	4.38115	93	0.35	0.0933333	9	86.822	0.353926	2	0	Ravi et al., 2013
BASTAR
Kodomali	olivine lamproite	India	on craton	65	88.9088	89.7599	2.25858	92.9245	0.358167	0.04716	15	90.3559	0.911983	17			140	Babu et al., 2009
Beradih	olivine lamproite	India	on craton	65	92.1713	91.8588	0.980361	92.77	0.3484	0.0229833	6	88.926	0.588046	5
* data source: Stachel et al. (ref 9)
Reference list
Afanasiev, V.P., Ashchepkov, I.V., Verzhak, V.V., O’Brien, H., Palessky, S.V., 2013. PT conditions and trace element variations of picroilmenites and pyropes from placers and kimberlites in the Arkhangelsk region, NW Russia. Journal of Asian Earth Sciences, 70-71: 45-63.
Ashchepkov, I., Medvedev, N., Vladykin, N., Ivanov, A., Downes, H., 2020. Thermobarometry and Geochemistry of Mantle Xenoliths from Zapolyarnaya Pipe, Upper Muna Field, Yakutia: Implications for Mantle Layering, Interaction with Plume Melts and Diamond Grade, Minerals.
Ashchepkov, I.V. et al., 2014. Layering of the lithospheric mantle beneath the Siberian Craton: Modeling using thermobarometry of mantle xenolith and xenocrysts. Tectonophysics, 634: 55-75.
Babu, E.V.s.s.K., Bhaskar Rao, Y., Mainkar, D., Pashine, J., Rao, R., 2009. Mantle xenoliths from the Kodamali kimberlite pipe, Bastar Craton, Central India: Evidence for decompression melting and crustal contamination in the mantle source. Geochimica Et Cosmochimica Acta, 73: A66-A66.
Bell, D.R., Schmitz, M.D., Janney, P.E., 2003. Mesozoic thermal evolution of the southern African mantle lithosphere. Lithos, 71(2-4): 273-287.
Clement, C.R., Harris, J.W., Robinson, D.N., Hawthorne, J.B., 1986. The De Beers kimberlite pipe - A historic South African diamond mine. In: Anhaeusser, C.R., Maske, S. (Eds.), Mineral deposits of southern Africa. Geological Society of South Africa, Johannesburg, pp. 2193-2214.
de Wit, M. et al., 2016. Overview of diamond resources in Africa. Episodes, 39(2): 199-237.
Gochnauer, K., Falck, H., Irwin, D., 2010. 2009 Northwest Territoriees Mineral Exploration Overview, March 2010. Northwest Terrotories Geoscience Office: 22.
Gonzaga, G.M., Teixeira, N.A., Gaspar, J.C., 1994. The origin of diamonds in western Minas Gerais, Brazil. Mineralium Deposita, 29(5): 414-421.
Griffin, W.L. et al., 1999. Layered Mantle Lithosphere in the Lac de Gras Area, Slave Craton: Composition, Structure and Origin. Journal of Petrology, 40(5): 705-727.
Gurney, J.J., Kirkley, M.B., 1996. Kimberlite dyke mining in South Africa. Africa Geoscience Review, 3(2): 191-201.
Hetman, C. et al., 2017. Letšeng Diamond Mine, Lesotho: A Variant of Kimberley-type Pyroclastic Kimberlite Emplacement. 11th International Kimberlite Conference Extended Abstract: No. 11IKC-4688.
Howarth, G.H. et al., 2014. Superplume metasomatism: Evidence from Siberian mantle xenoliths. Lithos, 184-187: 209-224.
Hunt, L., Stachel, T., McCandless, T.E., Armstrong, J., Muelenbachs, K., 2012. Diamonds and their mineral inclusions from the Renard kimberlites in Quebec. Lithos, 142-143: 267-284.
Janney, P.E. et al., 2010. Age, Composition and Thermal Characteristics of South African Off-Craton Mantle Lithosphere: Evidence for a Multi-Stage History. Journal of Petrology, 51(9): 1849-1890.
Jensen, S.M., Secher, K., 2004. Investigating the diamond potential of southern West Greenland. Geological Survey of Denmark and Greenland Bulletin, 4: 69-72.
Kjarsgaard, A.B., 1996. Somerset Island kimberlite field, District of Franklin, N.W.T. Geological survey of Canada, Open File, 3228: 61-66.
Kjarsgaard, B.A. et al., 2022. A Review of the Geology of Global Diamond Mines and Deposits. Reviews in Mineralogy and Geochemistry, 88(1): 1-117.
Kostrovitsky, S.I., Iakovlev, D., Spetsius, Z., Garanin, K., 2023. Primary diamond deposits of the Siberian craton: geology, petrology and mineralogy insights. PREPRINT (Version 1) available at Research Square: https://doi.org/10.21203/rs.3.rs-2736667/v1.
Lebedeva, N.M., Nosova, A.A., Kargin, A.V., Sazonova, L.V., 2020. Multi-stage evolution of kimberlite melt as inferred from inclusions in garnet megacrysts in the Grib kimberlite (Arkhangelsk region, Russia). Mineralogy and Petrology.
Lehtonen, M.L., O'Brien, H., 2009. Mantle transect of the Karelian Craton from margin to core based on P-T data from garnet and clinopyroxene xenocrysts in kimberlites. Bulletin of the Geological Society of Finland, 81: 79-102.
Leonardos, O.H. et al., 1993. O xenolito de granada Iherzolito de Tres Ranches 4: uma rocha matriz do diamante na provfncia magmatica cretacea do Alto Paranaíba. Annais de Simpósio de Geologia do Diamanteo. Unversidade Federal do Mato Grosso, Special Publication, 1: 3-16.
Liu, J. et al., 2021. Plume-driven recratonization of deep continental lithospheric mantle. Nature, 592(7856): 732-736.
Mather, K.A., 2012. A xenolith-based lithospheric transect of the Slave craton, N.W.T., Canada, Durham University, 300 pp.
Mather, K.A., Pearson, D.G., McKenzie, D., Kjarsgaard, B.A., Priestley, K., 2011. Constraints on the depth and thermal history of cratonic lithosphere from peridotite xenoliths, xenocrysts and seismology. Lithos, 125(1-2): 729-742.
Motsamai, T., 2018. The composition of the lithospheric mantle beneath the Karowe Mine and its associated diamond sources in north-eastern Botswana, University of Alberta, 129 pp.
Nimis, P., Preston, R., Perritt, S.H., Chinn, I.L., 2020. Diamond's depth distribution systematics. Lithos, 376-377: 105729.
O'Brien, H., 2015. Kimberlite-hosted diamonds in Finland, Mineral Deposits of Finland. Elsevier, pp. 345-375.
Pearson, D.G. et al., 2018. Characteristics and Origin of the Mantle Root Beneath the Murowa Diamond Mine: Implications for Craton and Diamond Formation*. In: Davy, A.T., Smith, C.B., Helmstaedt, H., Lynton Jaques, A., Gurney, J.J. (Editors), Geoscience and Exploration of the Argyle, Bunder, Diavik, and Murowa Diamond Deposits. Society of Economic Geologists.
Pobric, V., Korolev, N., Kopylova, M., 2020. Eclogites of the North Atlantic Craton: insights from the Chidliak eclogite xenoliths (S. Baffin Island, Canada). Contributions to Mineralogy and Petrology, 175(8): 71.
Ravi, S. et al., 2013. Diamond Potential of the Eastern Dharwar Craton, Southern India, and a Reconnaissance Study of Physical and Infrared Characteristics of the Diamonds. In: Pearson, D.G. et al. (Editors), Proceedings of 10th International Kimberlite Conference. Springer India, New Delhi, pp. 335-348.
Sand, K.K. et al., 2009. The lithospheric mantle below southern West Greenland: A geothermobarometric approach to diamond potential and mantle stratigraphy. Lithos, 112, Supplement 2: 1155-1166.
Shaikh, A.M. et al., 2020. Clinopyroxene and Garnet Mantle Cargo in Kimberlites as Probes of Dharwar Craton Architecture and Geotherms, with Implications for Post-1·1 Ga Lithosphere Thinning Events Beneath Southern India. Journal of Petrology, 61(9).
Smit, K.V., Shirey, S.B., Wang, W., 2016. Type Ib diamond formation and preservation in the West African lithospheric mantle: Re–Os age constraints from sulphide inclusions in Zimmi diamonds. Precambrian Research, 286: 152-166.
Zhang, Q. et al., 2022. Re-healing cratonic mantle lithosphere after the world's largest igneous intrusion: Constraints from peridotites erupted by the Premier kimberlite, South Africa. Earth and Planetary Science Letters, 598: 117838.
