# Supplementary material for: Diamond preservation in the lithospheric mantle recorded by olivine in kimberlites
Source: Nat Commun. 2023 Nov 2;14:6999. doi: 10.1038/s41467-023-42888-x (PMC10622582; doi:10.1038/s41467-023-42888-x)
Supplement: Supplementary file 5 — Supplementary Data 2 [file 41467_2023_42888_MOESM5_ESM.xlsx]

## Sheet: Chidliak-07 all
Olivine major-minor element data for three smples from Chidliak-07 (Canada)
Comment	Analysis n.		SiO2	Cr2O3	FeO	MnO	MgO	NiO	CaO	Total	Mg#
Core
0405B-4_001	2		40.26	0.044	11.017	0.144	47.468	0.3	0.036	99.269	88.4797
0405B-4_003	4		39.902	0	10.91	0.15	47.439	0.343	0.032	98.776	88.5726
0405B-4_005	6		41.171	0.037	7.258	0.098	50.482	0.376	0.015	99.437	92.5364
0405B-4_007	8		40.664	0.037	8.524	0.103	49.232	0.306	0.034	98.9	91.1469
0405B-4_009	10		40.006	0	11.562	0.172	46.884	0.266	0.034	98.924	87.8468
0405B-4_011	12		40.76	0.026	8.23	0.078	49.722	0.355	0.009	99.18	91.5034
0405B-4_013	14		40.495	0	8.812	0.114	49.167	0.345	0.05	98.983	90.8641
0405B-4_015	16		40.746	0	7.751	0.078	49.86	0.355	0.009	98.799	91.9786
0405B-4_017	18		40.852	0.049	7.336	0.09	50.214	0.359	0.056	98.956	92.425
0405B-4_019	20		40.675	0	7.787	0.135	50.039	0.357	0.02	99.013	91.9709
0405B-4_021	22		40.727	0	7.71	0.086	49.987	0.361	0.019	98.89	92.0363
0405B-4_023 rerun	100		40.793	0.029	7.832	0.1	50.127	0.368	0.019	99.268	91.9412
0405B-4_025	26		40.866	0.032	6.864	0.095	50.962	0.36	0.024	99.203	92.9749
0405B-4_027	28		40.635	0.055	8.178	0.1	49.462	0.391	0.056	98.877	91.5119
0405B-4_029	30		40.794	0.044	7.78	0.084	50.059	0.359	0.034	99.154	91.9804
0405B-4_031	32		40.375	0	8.845	0.199	49.019	0.321	0.028	98.787	90.8079
0405B-4_033	34		40.363	0	9.631	0.118	48.357	0.356	0.044	98.869	89.9499
0405B-4_035	36		41.079	0	6.948	0.091	50.793	0.349	0.013	99.273	92.8731
0405B-4_037 rerun	101		40.688	0.044	8.07	0.101	49.798	0.376	0.075	99.152	91.6665
0405EV_001	40		40.47	0	10.103	0.11	48.301	0.296	0.035	99.315	89.4981
0405EV_003	42		40.935	0	7.501	0.093	50.558	0.387	0.028	99.502	92.3164
0405EV_005	44		40.312	0	10.234	0.143	48.402	0.366	0.021	99.478	89.3963
0405EV_007	46		39.945	0	12.824	0.164	46.186	0.169	0.026	99.314	86.5228
0405EV_009	48		40.796	0.031	7.545	0.101	50.292	0.37	0.026	99.161	92.2371
0405EV_011	50		40.567	0	9.013	0.119	49.016	0.361	0.028	99.104	90.6491
0405EV_013	52		40.907	0.028	7.761	0.099	50.094	0.352	0.018	99.259	92.0036
0405EV_015	54		40.662	0	8.602	0.152	49.62	0.368	0.01	99.414	91.1367
0405EV_017	56		40.547	0	9.113	0.113	49.263	0.252	0.023	99.311	90.5981
0405EV_021	60		40.204	0	10.658	0.158	47.84	0.299	0.026	99.185	88.8904
0405EV_023	62		40.949	0.067	7.529	0.109	50.323	0.368	0.043	99.388	92.2567
0405EV_025	64		40.689	0.033	7.955	0.095	50.064	0.357	0.043	99.236	91.8156
0405EV_027	66		40.053	0	12.03	0.158	46.779	0.178	0.026	99.224	87.3921
0405EV_029	68		40.811	0.025	8.005	0.101	50.052	0.355	0.052	99.401	91.7665
0405C_001	70		40.638	0.03	8.638	0.134	49.596	0.31	0.024	99.37	91.099
0405C_003	72		40.868	0.03	8.291	0.098	49.79	0.358	0.041	99.476	91.4565
0405C_005	74		40.519	0	9.27	0.164	48.987	0.289	0.023	99.252	90.4029
0405C_007	76		40.973	0.025	7.331	0.091	50.62	0.354	0.021	99.415	92.4859
0405C_009	78		40.529	0	10.152	0.081	48.629	0.392	0.028	99.811	89.5163
0405C_011	80		40.839	0.051	8.197	0.105	50.109	0.364	0.028	99.693	91.5945
0405C_013	82		40.992	0.081	7.504	0.1	50.655	0.37	0.043	99.745	92.3271
0405C_015	84		40.891	0	8.207	0.106	50.011	0.368	0.057	99.64	91.57
0405C_017	86		40.845	0.055	8.25	0.123	49.799	0.343	0.054	99.469	91.4965
0405C_019	88		40.903	0.053	7.255	0.086	50.726	0.383	0.054	99.46	92.5724
0405C_021	90		40.893	0	8.445	0.1	49.919	0.354	0.016	99.727	91.3321
0405C_023	92		40.893	0.025	8.33	0.108	50.023	0.353	0.071	99.803	91.4563
0405C_025	94		41.105	0.057	7.161	0.099	50.895	0.383	0.029	99.729	92.6842
0405C_027	96		40.727	0	8.296	0.111	49.915	0.367	0.024	99.44	91.4713
0405C_029	98		40.775	0.034	7.677	0.104	50.275	0.368	0.019	99.252	92.1096
Median			40.7365	0.025	8.2185	0.1035	49.8875	0.357	0.028	99.2685	91.5076
Mean			40.6685	0.0212917	8.60254	0.113771	49.496	0.342438	0.0321667	99.2767	91.1067
st dev											1.47831
max											92.9749
cores below mg# 90											10
n											48
Rims
0405B-4_004	5		40.248	0.04	10.116	0.139	48.245	0.151	0.039	98.978	89.4751
0405B-4_008	9		40.479	0.051	9.953	0.132	48.132	0.144	0.074	98.965	89.6053
0405B-4_016	17		40.502	0.031	9.834	0.124	48.413	0.312	0.031	99.247	89.7704
0405B-4_020	21		40.377	0.049	10.023	0.137	47.988	0.132	0.046	98.752	89.5118
0405B-4_024	25		40.547	0.026	9.893	0.116	48.146	0.319	0.039	99.086	89.6642
0405B-4_026	27		40.455	0.027	9.783	0.133	48.423	0.296	0.035	99.152	89.8199
0405B-4_032	33		40.434	0	9.665	0.18	48.159	0.32	0.038	98.796	89.8807
0405EV_006	45		40.349	0	10.124	0.164	48.242	0.332	0.154	99.365	89.4671
0405EV_019	58		40.487	0	9.827	0.111	48.917	0.184	0.023	99.549	89.8716
0405C_002	71		40.622	0.06	9.951	0.123	48.585	0.15	0.047	99.538	89.6941
0405C_016	85		40.62	0.062	9.969	0.132	48.578	0.167	0.075	99.603	89.676
0405C_018	87		40.758	0	10.167	0.124	48.831	0.155	0.048	100.083	89.5413
0405C_020	89		40.448	0	10.073	0.128	48.367	0.321	0.079	99.416	89.5389
Mean			40.4866	0.0266154	9.95215	0.134077	48.3866	0.229462	0.056	99.2715	89.6551
st dev			0.126144	0.023539	0.143215	0.0181212	0.267693	0.0818691	0.0329568	0.358569	0.140742
n											13
all oxides are expressed as wt.%
values equal to 0.00 are below the limit of detection
macrocrysts are grains larger than ~1 mm with subhedral to anhedral morphology
phenocrysts are grains gnerally smaller than <1 mm with subhedra to euhedral morphology

## Sheet: Dharma all
Olivine major-minor element data for four smples from Dharma (Canada)
Comment	Analysis n.	Grain size/type	SiO2	Cr2O3	FeO	MnO	MgO	NiO	CaO	Total	Mg#
cores
D086001c1olv	161	>500um	40.63	0.04	9.76	0.12	48.9	0.29	0.04	99.78	89.9497
D086001olv2	164	>500um	40.74	0	8.91	0.11	49.24	0.39	0.05	99.44	90.7855
D086003olv	167	>500um	40.82	0.05	8.34	0.11	49.66	0.41	0.04	99.43	91.381
D086004olv	170	>500um	40.89	0	8.15	0.11	50.15	0.4	0.01	99.71	91.6583
D086005olv	172	>500um	40.8	0	8.22	0.14	49.87	0.35	0.02	99.4	91.5493
D086006olv	175	>500um	40.47	0.04	8.67	0.13	49.13	0.38	0.06	98.88	90.9869
D086007olv	178	>500um	40.75	0.04	8.65	0.13	49.45	0.36	0.03	99.41	91.0418
D086008olv	181	>500um	40.88	0.07	8.22	0.1	49.98	0.4	0.05	99.7	91.545
D086009olv	183	100-500um	40.64	0	9.3	0.13	49.06	0.36	0.07	99.56	90.3875
D086010olv	187	100-500um	40.55	0.04	9.28	0.11	48.97	0.33	0.06	99.34	90.3924
D086018olv	104	>500um	40.72	0	8.27	0.1	49.77	0.39	0.05	99.3	91.499
D086020olv	110	<100um	40.24	0	7.97	0.11	49.52	0.37	0.07	98.28	91.7127
D086021olv	113	100-500um	39.65	0	11.73	0.15	46.39	0.16	0.06	98.14	87.5879
D086026px	119	100-500um	40.49	0	8.55	0.11	49.16	0.36	0.08	98.75	91.129
D086030olv	124	100-500um	40.31	0.06	9.83	0.13	48.29	0.26	0.05	98.93	89.7436
D086033olv	128	>500um	40.37	0.05	9.69	0.1	48.57	0.3	0.05	99.13	89.9497
D086034olv	131	>500um	40.31	0.05	8.43	0.12	49.32	0.39	0.06	98.68	91.2563
D086035olv	134	>500um	40.37	0	10.13	0.1	48.43	0.22	0.03	99.28	89.5186
D086036px	137	>500um	40.46	0.04	8.13	0.12	49.48	0.39	0.07	98.69	91.5493
D091002olv	104	>500um	40.66	0.04	8.51	0.11	49.37	0.37	0.05	99.11	91.1883
D091003olv	109	>500um	40.48	0.06	9.44	0.11	48.72	0.33	0.05	99.19	90.1911
D091004olv	113	100-500um	40.01	0	10.83	0.14	47.5	0.16	0.05	98.69	88.6546
D091005olv	115	100-500um	40.32	0	9.13	0.1	49.05	0.3	0.1	99	90.5575
D091007olv	119	100-500um	40.41	0.07	8.48	0.1	49.25	0.35	0.1	98.76	91.1928
D091008olv	122	>500um	40.44	0	9.21	0.11	48.73	0.34	0.05	98.88	90.433
D091009olv	125	>500um	40.16	0.06	8.85	0.12	49.03	0.37	0.06	98.65	90.8086
D091011olv	131	>500um	40.67	0.06	7.73	0.1	49.88	0.35	0.02	98.81	91.998
D091012olv	134	100-500um	40.61	0	7.68	0.1	49.95	0.38	0.07	98.79	92.0563
D091014olv	136	>500um	40.36	0.07	9.53	0.17	48.53	0.12	0.04	98.82	90.1005
D092004gt	220	>500um	40.39	0	10.37	0.13	48.09	0.23	0.04	99.25	89.196
D092005olv	223	>500um	41.17	0.04	7.45	0.1	50.67	0.35	0.03	99.81	92.3541
D092006olv	226	>500um	40.69	0.06	8.41	0.11	49.54	0.37	0.07	99.25	91.289
D092007olv	229	>500um	40.65	0	8.23	0.11	49.51	0.38	0.04	98.92	91.4904
D092008olv	232	>500um	40.79	0.06	8.35	0.1	49.78	0.36	0.05	99.49	91.3984
D092009olv	235	>500um	40.86	0.06	8.37	0.12	49.7	0.38	0.04	99.53	91.3437
D092010olv	238	100-500um	40.77	0	8.6	0.14	49.58	0.39	0.03	99.51	91.1469
D092011olv	240	100-500um	40.67	0	7.67	0.1	49.98	0.37	0.01	98.8	92.0603
D092012olv	243	100-500um	40.76	0.04	8.26	0.11	49.69	0.35	0.05	99.26	91.4947
D092013olv	245	>500um	40.59	0.06	9.16	0.14	49.17	0.31	0.06	99.49	90.548
D092016olv	168	>500um	40.49	0.05	8.76	0.12	49.23	0.38	0.06	99.09	90.9457
D092017olv	171	>500um	40.58	0.06	8.31	0.09	49.59	0.38	0.07	99.08	91.3984
D092019px	174	100-500um	40.8	0	7.7	0.09	50.22	0.36	0.02	99.19	92.0603
D092020olv	176	100-500um	39.29	0	7.69	0.09	45.96	0.26	0.06	93.35	91.4242
D104007olv	291	>500um	40.32	0	9.81	0.13	48.4	0.21	0.04	98.91	89.799
D104008olv	294	>500um	40.31	0	9.99	0.14	48.28	0.27	0.03	99.02	89.598
D104011olv	191	>500um	40.21	0	10.28	0.15	48.18	0.32	0.03	99.17	89.3072
D104019olv	203	<100um	40.33	0	10.19	0.12	48.29	0.23	0.09	99.25	89.4023
D122_001	5	macrocryst	40.734	0.034	9.252	0.118	49.658	0.344	0.053	100.193	90.537
D122_003	7	macrocryst	40.908	0.025	8.16	0.116	50.556	0.353	0.048	100.166	91.6971
D122_005	9	macrocryst	40.832	0.056	8.154	0.116	50.43	0.36	0.048	99.996	91.6837
D122_007	11	macrocryst	40.997	0.028	7.817	0.114	50.783	0.357	0.027	100.123	92.0511
D122_009	13	macrocryst	40.45	0	9.745	0.107	49.096	0.218	0.035	99.651	89.9806
D122_011	15	macrocryst	40.785	0.037	8.666	0.114	49.785	0.41	0.048	99.845	91.1036
D122_013	17	macrocryst	40.8	0.059	8.368	0.101	50.043	0.362	0.05	99.783	91.4238
D122_015	19	macrocryst	40.663	0.053	8.852	0.098	49.563	0.336	0.066	99.631	90.8931
D122_019	23	macrocryst	40.436	0	10.649	0.129	48.168	0.311	0.037	99.73	88.966
D122_021	25	macrocryst	40.719	0.046	8.357	0.101	50.102	0.363	0.05	99.738	91.4433
D122_025	29	macrocryst	40.613	0.035	8.454	0.105	50.141	0.362	0.054	99.764	91.3587
D122_027	31	macrocryst	40.915	0.056	8.345	0.119	50.119	0.367	0.048	99.969	91.4572
D122_035	33	macrocryst	41.009	0	7.456	0.102	50.949	0.37	0.007	99.893	92.4131
D122_037	35	microcryst	40.598	0.041	8.375	0.103	50.127	0.375	0.055	99.674	91.4304
D122_029	37	microcryst	40.854	0	8.533	0.115	50.024	0.323	0.055	99.904	91.2664
D122_031	39	microcryst	40.625	0.03	9.148	0.109	49.328	0.324	0.08	99.644	90.5766
D122_033	41	microcryst	40.232	0	11.853	0.143	47.344	0.137	0.046	99.755	87.6847
Median			40.619	0.0345	8.5415	0.11	49.465	0.3585	0.05	99.29	91.1676
Mean			40.5633	0.0276563	8.86569	0.115469	49.2723	0.3305	0.0494844	99.2244	90.8286
st dev											1.03692
max											92.4131
cores below mg# 90											13
n											64
Rims
D086003olv	169	>500um	40.94	0.11	9.58	0.12	49.51	0.17	0.04	100.47	90.2108
D086008olv	182	>500um	40.82	0.06	9.62	0.12	49.15	0.15	0.05	99.97	90.1055
D086009olv	186	100-500um	40.22	0.05	9.64	0.13	48.53	0.14	0.07	98.85	89.9548
D086021olv	114	100-500um	39.8	0.05	9.16	0.12	47.26	0.17	0.06	96.62	90.207
D086023olv	115	100-500um	40.47	0	9.39	0.11	48.81	0.29	0.11	99.22	90.2414
D086024olv	117	100-500um	40.5	0.06	9.57	0.1	48.76	0.26	0.05	99.43	90.0955
D086024olv	118	100-500um	40.53	0	9.59	0.14	48.99	0.12	0.06	99.5	90.1154
D086026px	120	100-500um	40.12	0	9.65	0.13	48.36	0.16	0.04	98.51	89.9147
D086026px	121	100-500um	40.25	0.05	9.33	0.15	48.36	0.11	0.05	98.35	90.2414
D086028olv	122	100-500um	40.3	0	9.56	0.1	48.47	0.17	0.07	98.68	90.0503
D086030olv	125	100-500um	40.31	0.05	9.36	0.16	48.53	0.16	0.12	98.73	90.2414
D086032olv	127	<100um	40.48	0.04	9.6	0.14	49.15	0.12	0.12	99.7	90.1253
D086035olv	136	>500um	40.58	0.04	9.02	0.17	49.28	0.16	0.05	99.3	90.6627
D086036px	139	>500um	40.5	0	9.54	0.14	49.13	0.13	0.07	99.58	90.1754
D091002olv	106	>500um	39.63	0.07	9.16	0.13	48.34	0.33	0.1	97.8	90.3711
D091004olv	114	100-500um	40.07	0	9.52	0.13	48.25	0.24	0.07	98.33	90.0503
D091005olv	116	100-500um	40.07	0.07	9.34	0.15	48.55	0.13	0.08	98.43	90.2659
D091006olv	117	100-500um	40.23	0	9.54	0.1	48.54	0.32	0.06	98.81	90.0552
D091007olv	121	100-500um	40.21	0	9.18	0.13	48.85	0.15	0.12	98.69	90.4618
D091008olv	124	>500um	40.19	0.06	9.59	0.14	48.62	0.13	0.05	98.83	90.0251
D086032olv	126	<100um	40.33	0	9.62	0.14	48.63	0.25	0.06	99.1	90.005
D091009olv	127	>500um	40.22	0.07	9.46	0.13	48.8	0.18	0.06	98.96	90.1754
D091010olv	128	100-500um	40.12	0.04	9.31	0.12	48.52	0.31	0.07	98.55	90.2966
D091010olv	130	100-500um	40.46	0.04	9.55	0.13	48.41	0.11	0.13	98.85	90.0302
D091011olv	132	>500um	40.46	0.09	9.55	0.13	48.7	0.25	0.07	99.25	90.0955
D091012olv	135	100-500um	40.37	0.04	9.53	0.11	48.63	0.29	0.05	99.02	90.1005
D092005olv	225	>500um	40.49	0.1	9.63	0.11	48.77	0.19	0.03	99.32	90.01
D092006olv	227	>500um	40.43	0.07	9.7	0.13	48.71	0.14	0.04	99.27	89.9598
D092007olv	231	>500um	40.37	0.12	9.7	0.14	48.46	0.14	0.05	99.05	89.8995
D092008olv	234	>500um	40.3	0.09	9.68	0.11	48.5	0.18	0.05	98.98	89.9096
D092009olv	237	>500um	40.36	0.12	9.54	0.13	48.78	0.18	0.07	99.23	90.1104
D092013olv	246	>500um	40.35	0	9.62	0.14	48.59	0.12	0.05	98.89	90.01
D092014olv	247	100-500um	40.53	0.07	9.49	0.11	48.88	0.33	0.05	99.5	90.1911
D092014olv	248	100-500um	40.66	0.06	9.52	0.12	48.81	0.2	0.03	99.43	90.1408
D092017olv	173	>500um	40.58	0	9.74	0.13	48.9	0.29	0.04	99.75	89.9548
D092019px	175	100-500um	40.52	0.09	9.77	0.14	48.61	0.14	0.05	99.37	89.8492
D092020olv	177	100-500um	40.67	0.07	9.56	0.12	49	0.2	0.05	99.7	90.1508
D104011olv	193	>500um	41.09	0	9.71	0.11	49.63	0.18	0.03	100.81	90.1154
D104015olv	198	<100um	40.2	0.04	9.51	0.13	48.57	0.35	0.05	98.86	90.1055
D104015olv	199	<100um	40.88	0.05	9.5	0.12	49.31	0.17	0.05	100.08	90.2562
D122_008	12	macrocryst	40.599	0.079	9.657	0.118	49.375	0.183	0.045	100.105	90.1127
D122_034	42	microcryst	40.682	0.053	9.553	0.137	49.01	0.119	0.048	99.624	90.143
mean			40.4022	0.0476667	9.52	0.127738	48.7389	0.193143	0.0622143	99.1309	90.1237
st			0.279251	0.0365331	0.167052	0.0155219	0.403907	0.0701523	0.0255491	0.714326	0.154385
n											42
all oxides are expressed as wt.%
values equal to 0.00 are below the limit of detection
macrocrysts are grains larger than ~1 mm with subhedral to anhedral morphology
phenocrysts are grains gnerally smaller than <1 mm with subhedra to euhedral morphology

## Sheet: Victor
Olivine major-minor element data of sample V93-00-114_328 from Victor (Canada)
Comment	Analysis n.		SiO2	Cr2O3	FeO	MnO	MgO	NiO	CaO	Total	Mg#
Cores
VictorTS_003	36		39.9729	0.04558	8.31907	0.115798	49.6936	0.388692	0.039982	98.5756	91.415
VictorTS_005	38		40.4607	0.029512	11.1597	0.164557	47.4163	0.223257	0.025895	99.5063	88.3368
VictorTS_007	40		41.2126	0.003162	8.70015	0.145254	49.1395	0.337348	0.009125	99.5711	90.9651
VictorTS_011	44		40.6741	0.017756	9.43184	0.167655	48.5628	0.287102	0.0251	99.1917	90.1751
VictorTS_015	48		40.2113	0	8.23166	0.159823	49.5723	0.30152	0.014909	98.5047	91.4785
VictorTS_018	51		40.93	0.017599	8.91933	0.119119	48.8076	0.349568	0.050322	99.2311	90.7016
VictorTS_019	52		41.164	0.003705	6.81634	0.096068	50.6013	0.337285	0.001692	99.0354	92.9741
VictorTS_021	54		41.1626	0.006012	7.02189	0.08723	50.3473	0.351918	0.006189	98.9952	92.7437
VictorTS_023	56		39.7781	0.019839	11.4211	0.162706	46.8099	0.258474	0.029553	98.5221	87.9606
VictorTS_025	58		40.8877	0.003599	7.00188	0.07747	50.4759	0.355531	0.01066	98.8127	92.78
VictorTS_027	60		41.0046	0.014876	6.7507	0.10575	50.7792	0.365295	0.007717	99.0281	93.0597
VictorTS_029	62		41.0516	0.007828	7.20275	0.096972	50.5497	0.335623	0.005533	99.25	92.5983
VictorTS_031	64		40.7589	0	6.97286	0.091225	50.6391	0.35031	0.005398	98.8178	92.8293
VictorTS_033	66		40.9909	0.01022	9.12177	0.16286	48.6082	0.316185	0.008756	99.2189	90.4753
VictorTS_035	69		39.8442	0.027239	11.5004	0.14631	47.0685	0.248884	0.039635	98.8752	87.9456
VictorTS_037	71		40.2728	0.026926	10.937	0.127316	47.2484	0.261324	0.043702	98.9175	88.5069
VictorTS_045	79		39.7927	0.011094	11.7941	0.133648	46.6887	0.239617	0.052776	98.7126	87.5879
VictorTS_047	81		40.9173	0	8.82915	0.15964	49.3338	0.295248	0.017177	99.5523	90.8762
VictorTS_049	83		41.4251	0.051883	10.4374	0.136249	47.5736	0.271018	0.067725	99.963	89.0411
VictorTS_051	85		40.0353	0.013336	11.1807	0.143086	47.4244	0.234631	0.05922	99.0907	88.3193
VictorTS_055	89		40.456	0.015289	7.02234	0.109027	50.9915	0.328244	0.00437	98.9268	92.8284
VictorTS_057	91		41.114	0.023875	8.28939	0.120514	49.6625	0.37322	0.045243	99.6287	91.4381
median			40.8233	0.014106	8.76465	0.130482	49.2366	0.322214	0.0211385	99.0318	90.9207
mean			40.6417	0.0158786	8.95734	0.128558	48.9997	0.309559	0.02594	99.0876	90.6835
SD											1.92211
MAX											93.0597
cores Fo<90											4
n											22
Rims
VictorTS_010	43		40.3139	0.064302	9.76232	0.134399	47.9878	0.230268	0.036016	98.529	89.7567
VictorTS_034	67		40.4803	0.098006	9.81753	0.130526	48.3382	0.190262	0.034725	99.0895	89.7717
VictorTS_038	72		40.2877	0.040713	9.87392	0.11309	47.9316	0.303361	0.055208	98.6056	89.6409
VictorTS_040	74		39.967	0.03114	9.59672	0.115329	48.4498	0.355172	0.073266	98.5884	89.9995
VictorTS_042	76		40.3219	0.040643	10.0781	0.127479	47.8307	0.268974	0.077021	98.7448	89.4293
VictorTS_043	77		39.9968	0.01563	9.92408	0.164673	48.1928	0.278916	0.023374	98.5963	89.6443
VictorTS_048	82		40.8862	0.013116	10.2714	0.167671	48.0187	0.228175	0.045158	99.6304	89.286
VictorTS_050	84		41.2563	0.096893	9.71898	0.119558	48.3139	0.195282	0.05713	99.758	89.8594
VictorTS_054	88		40.0272	0.127709	9.67277	0.131415	48.3256	0.198569	0.042932	98.5262	89.905
mean			40.393	0.0586836	9.85731	0.133793	48.1543	0.249887	0.0494256	98.8965	89.6992
SD			0.431685	0.0405268	0.211144	0.0197801	0.21733	0.0561005	0.0178803	0.485157	0.228244
n											8
all oxides are expressed as wt.%
values equal to 0.00 are below the limit of detection
macrocrysts are grains larger than ~1 mm with subhedral to anhedral morphology
phenocrysts are grains gnerally smaller than <1 mm with subhedra to euhedral morphology

## Sheet: Gahcho Kue all
Olivine major-minor element data for three samples from Ghacho Kue' (Canada)
Comment	Analysis n.	Grain type	SiO2	Cr2O3	FeO	MnO	MgO	NiO	CaO	Total	Mg#
Core
02_080C OL1C	1251	macrocryst	40.369	0.028	8.605	0.095	49.605	0.382	0.023	99.107	91.1315
02_080C OL2C	1253	macrocryst	40.159	0.029	9.643	0.098	48.91	0.37	0.032	99.241	90.0411
02_080C OL3C	1255	macrocryst	40.955	0.016	7.668	0.072	50.842	0.369	0.06	99.982	92.1991
02_080C OL5C	1259	macrocryst	40.54	0.028	8.034	0.087	50.419	0.337	0.017	99.462	91.7944
02_080C OL9C	1267	macrocryst	40.721	0.031	7.634	0.085	50.779	0.372	0.025	99.647	92.2221
02_080C OL10C	1269	macrocryst	40.73	0.012	8.685	0.099	49.847	0.338	0.026	99.737	91.096
02_080C OL11C	1271	macrocryst	40.508	0.035	8.462	0.082	50.05	0.411	0.024	99.572	91.3369
02_080C OL12C	1273	macrocryst	40.489	0.026	8.585	0.084	50.011	0.34	0.026	99.561	91.2158
02_080C OL14C	1277	macrocryst	40.655	0.025	8.061	0.09	50.366	0.401	0.018	99.616	91.7611
02_080C OL16C	1281	macrocryst	40.873	0.012	7.594	0.098	50.85	0.347	0.019	99.793	92.2697
02_080C OL17C	1283	macrocryst	40.887	0.037	7.533	0.1	50.839	0.336	0.022	99.754	92.3255
02_080C OL19C	1287	macrocryst	40.788	0.034	7.997	0.096	50.77	0.384	0.008	100.077	91.881
02_080C OL20C	1289	macrocryst	40.797	0.004	8.275	0.102	50.348	0.396	0.023	99.945	91.5581
02_080C OL22C	1293	macrocryst	40.539	0.016	8.436	0.126	50.084	0.354	0.022	99.577	91.3666
02_080C OL4C	1257	phenocryst	40.702	0.044	7.229	0.083	50.826	0.329	0.034	99.247	92.6106
02_080C OL6C	1261	phenocryst	40.42	0.032	9.194	0.118	49.351	0.384	0.029	99.528	90.5377
02_080C OL7C	1263	phenocryst	40.328	0.052	9.323	0.103	49.114	0.36	0.063	99.343	90.3759
02_080C OL8C	1265	phenocryst	40.603	0.024	8.965	0.085	49.505	0.405	0.028	99.615	90.7777
02_080C OL13C	1275	phenocryst	40.594	0.037	8.254	0.088	50.339	0.361	0.051	99.724	91.5763
02_080C OL15C	1279	phenocryst	40.446	0.013	8.839	0.087	49.885	0.392	0.02	99.682	90.9586
02_080C OL18C	1285	phenocryst	40.64	0.036	8.527	0.111	50.146	0.363	0.022	99.845	91.2914
02_080C OL21C	1291	phenocryst	40.194	0.024	10.306	0.099	48.463	0.319	0.059	99.464	89.3416
02_080C OL23C	1295	phenocryst	40.622	0.06	8.646	0.089	50.165	0.369	0.063	100.014	91.1836
02_080C OL24C	1297	phenocryst	40.551	0.01	8.717	0.116	49.827	0.38	0.05	99.651	91.0628
04-160C-1184OL1	308	macrocryst	40.949	0.046	7.513	0.113	51.004	0.373	0.026	100.024	92.3672
04-160C-1184OL4	311	macrocryst	40.793	0.02	8.269	0.093	50.311	0.347	0.026	99.859	91.558
04-160C-1184OL7	314	macrocryst	40.583	0.029	8.825	0.101	49.656	0.38	0.035	99.609	90.9338
04-160C-1184OL10	317	phenocryst	40.362	0	10.415	0.099	48.633	0.329	0.07	99.908	89.2746
04-160C-1184OL13	320	phenocryst	39.988	0.03	11.578	0.115	47.462	0.274	0.065	99.512	87.9623
04-160C-1184OL16	323	phenocryst	40.738	0.009	8.479	0.098	50.315	0.363	0.021	100.023	91.3628
04-160C-1184OL19	326	phenocryst	40.599	0.03	8.626	0.086	50.502	0.405	0.023	100.271	91.2558
04-160C-1184OL22	329	macrocryst	40.951	0.032	7.276	0.102	51.164	0.342	0.021	99.888	92.6116
04-160C-1184OL25	332	macrocryst	40.76	0.038	7.795	0.109	50.772	0.35	0.028	99.852	92.0701
04-160C-1184OL28	335	macrocryst	40.591	0.024	8.953	0.078	49.733	0.331	0.021	99.731	90.8273
04-160C-1184OL31	338	phenocryst	40.622	0.015	8.14	0.102	50.053	0.379	0.013	99.324	91.6395
04-160C-1184OL34	341	phenocryst	40.282	0.034	10.68	0.11	48.357	0.333	0.061	99.857	88.9759
04-160C-1184OL37	344	macrocryst	41.001	0.033	7.161	0.089	51.34	0.343	0.015	99.982	92.743
04-160C-1184OL40	347	phenocryst	40.339	0.039	10.377	0.11	48.701	0.271	0.066	99.903	89.3229
04-160C-1184OL43	350	macrocryst	40.673	0.018	7.619	0.079	50.85	0.352	0.022	99.613	92.2462
04-160C-1184OL46	353	macrocryst	40.777	0.018	7.514	0.069	50.93	0.384	0.026	99.718	92.356
04-160C-1184OL49	356	phenocryst	40.475	0.051	10.092	0.099	49.019	0.374	0.029	100.139	89.6461
04-160C-1184OL52	359	macrocryst	40.634	0.042	8.273	0.092	50.271	0.388	0.018	99.718	91.5481
04-160C-1184OL55	362	macrocryst	40.81	0.018	7.612	0.067	50.85	0.363	0.017	99.737	92.2528
04-193C-9945 OL1C	1126	macrocryst	40.744	0.025	8.311	0.094	50.542	0.364	0.017	100.097	91.5543
04-193C-9945 OL6C	1136	macrocryst	40.74	0.046	7.398	0.096	51.213	0.335	0.024	99.852	92.5036
04-193C-9945 OL9C	1142	macrocryst	40.3	0.041	8.327	0.092	49.704	0.382	0.021	98.867	91.409
04-193C-9945 OL11C	1146	macrocryst	40.625	0.036	8.175	0.104	50.518	0.347	0.024	99.829	91.6774
04-193C-9945 OL12C	1148	macrocryst	40.998	0.023	7.337	0.09	51.153	0.328	0.012	99.941	92.5528
04-193C-9945 OL13C	1150	macrocryst	40.361	0.011	8.38	0.09	49.895	0.364	0.024	99.125	91.3893
04-193C-9945 OL14C	1152	macrocryst	40.911	0.023	6.37	0.076	51.726	0.316	0.007	99.429	93.5379
04-193C-9945 OL15C	1154	macrocryst	40.313	0.046	8.657	0.098	50.025	0.373	0.026	99.538	91.1509
04-193C-9945 OL20C	1164	macrocryst	40.808	0.034	7.8	0.089	50.555	0.336	0.019	99.641	92.0341
04-193C-9945 OL21C	1166	macrocryst	40.679	0.017	7.768	0.081	50.951	0.373	0.014	99.883	92.121
04-193C-9945 OL2C	1128	phenocryst	39.914	0	12.05	0.123	47.121	0.221	0.04	99.469	87.4539
04-193C-9945 OL3C	1130	phenocryst	39.882	0.013	11.362	0.105	47.499	0.252	0.065	99.178	88.1685
04-193C-9945 OL4C	1132	phenocryst	40.188	0.04	9.892	0.108	48.555	0.336	0.087	99.206	89.7433
04-193C-9945 OL5C	1134	phenocryst	40.114	0.039	10.837	0.112	48.328	0.235	0.054	99.719	88.826
04-193C-9945 OL7C	1138	phenocryst	41.029	0.029	7.403	0.096	51.965	0.391	0.017	100.93	92.5995
04-193C-9945 OL8C	1140	phenocryst	40.886	0.063	7.315	0.123	51.468	0.382	0.023	100.26	92.6155
04-193C-9945 OL10C	1144	phenocryst	40.501	0.028	7.772	0.096	50.465	0.35	0.03	99.242	92.0474
04-193C-9945 OL16C	1156	phenocryst	40.338	0.065	9.496	0.112	49.324	0.377	0.024	99.736	90.2524
04-193C-9945 OL17C	1158	phenocryst	40.528	0.015	8.795	0.09	49.805	0.364	0.025	99.622	90.9864
04-193C-9945 OL18C	1160	phenocryst	40.747	0.03	7.989	0.089	50.75	0.344	0.02	99.969	91.8855
04-193C-9945 OL19C	1162	phenocryst	40.258	0.057	10.334	0.13	48.583	0.287	0.067	99.716	89.3393
04-193C-9945 OL22C	1169	phenocryst	39.826	0	12.266	0.175	46.911	0.296	0.155	99.629	87.2079
04-193C-9945 OL23C	1171	phenocryst	39.722	0.003	12.485	0.172	46.886	0.34	0.157	99.765	87.0032
04-193C-9945 OL24C	1173	phenocryst	40.069	0.038	8.118	0.106	50.064	0.379	0.307	99.081	91.6618
04-193C-9945 OL25C	1175	phenocryst	39.852	0.041	11.151	0.142	47.455	0.363	0.068	99.072	88.3531
Median			40.5965	0.029	8.408	0.098	50.115	0.362	0.025	99.718	91.3779
Mean			40.5349	0.0287353	8.73819	0.0998971	49.893	0.351691	0.0396176	99.686	91.0433
st dev			0.312477	0.015024	1.34574	0.0192905	1.17565	0.0384813	0.043136	0.336686	1.45369
max			41.029	0.065	12.485	0.175	51.965	0.411	0.307	100.93	93.5379
cores below mg# 90											14
n											68
rims
02_080C OL8R	1266		40.347	0.024	9.465	0.106	48.978	0.382	0.055	99.357	90.2192
02_080C OL14R	1278		40.306	0.084	9.684	0.1	48.908	0.402	0.058	99.542	90.0026
02_080C OL18R	1286		40.475	0.035	9.448	0.111	49.269	0.41	0.035	99.783	90.2871
02_080C OL20R	1290		40.203	0.021	9.17	0.09	49.127	0.443	0.063	99.117	90.5211
02_080C OL23R	1296		40.237	0.057	9.644	0.11	48.609	0.346	0.069	99.072	89.9846
02_080C OL24R	1298		40.211	0.067	9.42	0.131	48.874	0.38	0.063	99.146	90.2424
04-160C-1184OL12	319		40.52	0.065	9.675	0.117	49.146	0.394	0.046	99.963	90.0545
04-160C-1184OL35	342		40.012	0.057	9.823	0.119	48.372	0.371	0.047	98.801	89.7729
04-160C-1184OL36	343		40.124	0.079	9.815	0.13	48.74	0.337	0.066	99.291	89.8497
04-160C-1184OL39	368		40.335	0.075	9.259	0.133	49.262	0.343	0.062	99.469	90.4616
04-160C-1184OL42	349		40.539	0.058	9.282	0.087	49.683	0.336	0.052	100.037	90.5135
04-160C-1184OL45	369		40.32	0.043	9.83	0.106	49.17	0.323	0.028	99.82	89.9157
04-193C-9945 OL1R	1127		40.163	0.052	9.493	0.126	48.941	0.348	0.056	99.179	90.1864
04-193C-9945 OL8R	1141		40.316	0.039	9.289	0.143	49.457	0.34	0.058	99.642	90.4678
04-193C-9945 OL15R	1155		40.176	0.062	9.071	0.16	49.378	0.283	0.107	99.237	90.6571
04-193C-9945 OL16R	1157		40.156	0.069	9.633	0.09	48.801	0.379	0.04	99.168	90.0304
04-193C-9945 OL17R	1159		40.201	0.06	9.223	0.111	48.957	0.394	0.052	98.998	90.4416
04-193C-9945 OL18R	1161		40.175	0.047	9.505	0.213	48.877	0.128	0.261	99.206	90.1636
04-193C-9945 OL25R	1176		40.064	0.037	9.512	0.094	48.647	0.422	0.043	98.819	90.1151
Mean			40.2568	0.0542632	9.48637	0.119842	49.0103	0.355842	0.0663684	99.3498	90.2046
st dev			0.14455	0.0177196	0.228786	0.0296578	0.320408	0.0673311	0.0499213	0.363033	0.252572
n											19
all oxides are expressed as wt.%
values equal to 0.00 are below the limit of detection
macrocrysts are grains larger than ~1 mm with subhedral to anhedral morphology
phenocrysts are grains gnerally smaller than <1 mm with subhedra to euhedral morphology

## Sheet: 690-16P International
Olivine major-minor element data for sample 690-16P from Internationalnaya (Siberia)
Comment	Analysis n.	Grain type	SiO2	Cr2O3	FeO	MnO	MgO	NiO	CaO	Total	Mg#
Core
690-16P OL1C REPEAT	523	macrocryst	40.289	0.007	6.633	0.083	51.733	0.325	0.011	99.081	93.2898
690-16P OL7C	415	macrocryst	40.946	0.03	7.54	0.087	50.81	0.336	0.017	99.766	92.3149
690-16P OL10C	421	phenocryst	40.945	0.04	6.941	0.079	51.27	0.386	0.019	99.68	92.9413
690-16P OL12C	425	macrocryst	40.934	0.013	7.662	0.102	50.752	0.366	0.011	99.84	92.192
690-16P OL14R	430	macrocryst	40.533	0.011	8.548	0.082	49.84	0.359	0.034	99.407	91.223
690-16P OL15C	432	macrocryst	41.005	0.036	6.804	0.097	51.308	0.369	0.023	99.642	93.0757
690-16P OL18C	438	macrocryst	40.03	0.018	11.385	0.068	47.883	0.408	0.018	99.81	88.2312
690-16P OL19C	440	phenocryst	40.883	0.029	7.537	0.107	50.921	0.372	0.014	99.863	92.3332
690-16P OL22C	446	macrocryst	40.909	0.035	7.205	0.093	50.809	0.359	0.017	99.427	92.631
690-16P OL23C	448	macrocryst	41.052	0.01	6.53	0.099	51.778	0.379	0.013	99.861	93.3925
690-16P OL25C	452	macrocryst	40.416	0.015	8.979	0.071	49.286	0.366	0.013	99.146	90.7274
690-16P OL28C	458	phenocryst	40.769	0.01	7.554	0.072	50.542	0.348	0.031	99.326	92.264
690-16P OL30C	462	macrocryst	41.263	0.004	6.174	0.07	52.039	0.358	0.019	99.927	93.7596
690-16P OL2C	405	phenocryst	40.156	0.019	7.774	0.094	50.407	0.402	0.012	98.864	92.037
690-16P OL3C	407	phenocryst	40.904	0.018	7.593	0.102	50.864	0.337	0.014	99.832	92.2726
690-16P OL4C	409	phenocryst	40.932	0.006	6.966	0.068	51.075	0.367	0.014	99.428	92.8926
690-16P OL5C	411	phenocryst	40.788	0	8.049	0.075	50.471	0.435	0.008	99.826	91.7881
690-16P OL6C	413	phenocryst	40.832	0.021	7.566	0.091	50.666	0.345	0.024	99.545	92.2702
690-16P OL8C	417	phenocryst	40.966	0.027	7.328	0.091	50.827	0.376	0.012	99.627	92.5171
690-16P OL9C	419	phenocryst	40.695	0	8.117	0.085	50.154	0.355	0.014	99.42	91.6765
690-16P OL11C	423	phenocryst	40.96	0.046	7.62	0.08	50.723	0.363	0.019	99.811	92.2274
690-16P OL13C	427	phenocryst	40.956	0.014	7.058	0.084	51.13	0.361	0.019	99.622	92.8126
690-16P OL16C	434	phenocryst	40.091	0.03	11.946	0.125	47.374	0.24	0.026	99.832	87.6069
690-16P OL17C	436	phenocryst	40.079	0.008	11.66	0.104	47.562	0.299	0.005	99.717	87.9098
690-16P OL20C	442	phenocryst	40.05	0.002	12.066	0.155	47.042	0.266	0.036	99.617	87.4209
690-16P OL21C	444	phenocryst	41.138	0.047	6.765	0.085	51.371	0.354	0.024	99.784	93.1206
690-16P OL24C	450	phenocryst	40.674	0.012	8.183	0.093	50.315	0.388	0.016	99.681	91.6391
690-16P OL26C	454	phenocryst	40.801	0.012	7.666	0.088	50.781	0.373	0.01	99.731	92.1924
690-16P OL27C	456	phenocryst	40.741	0.008	8.174	0.076	50.14	0.364	0.016	99.519	91.6208
690-16P OL29C	460	phenocryst	40.866	0.023	7.391	0.088	50.778	0.367	0.019	99.532	92.4509
Median			40.849	0.0145	7.5795	0.0875	50.765	0.3635	0.0165	99.661	92.2671
Mean			40.7201	0.0183667	8.04713	0.0898	50.355	0.357433	0.0176	99.6055	91.761
st dev			0.349226	0.0132704	1.6026	0.0179067	1.28577	0.0380042	0.00728058	0.255449	1.71215
max			41.263	0.047	12.066	0.155	52.039	0.435	0.036	99.927	93.7596
cores below mg# 90											4
n											30
rims
690-16P OL1R	404		39.35	0.025	10.51	0.167	48.021	0.194	0.083	98.35	89.0646
690-16P OL2R	406		39.355	0.049	10.699	0.163	47.859	0.326	0.073	98.524	88.8564
690-16P OL4R	410		40.191	0.028	10.555	0.195	47.943	0.268	0.06	99.24	89.007
690-16P OL6R	414		40.032	0	10.702	0.134	47.94	0.309	0.099	99.216	88.8704
690-16P OL9R	420		40.073	0.017	10.752	0.155	47.749	0.29	0.053	99.089	88.7845
690-16P OL10R	422		40.096	0	10.414	0.205	48.373	0.133	0.108	99.329	89.2241
690-16P OL11R	424		40.045	0.023	10.481	0.177	47.909	0.216	0.076	98.927	89.0688
690-16P OL12R	426		40.073	0.018	10.615	0.177	47.896	0.326	0.064	99.169	88.9418
690-16P OL16R	435		40.159	0.032	10.544	0.19	48.065	0.182	0.113	99.285	89.0421
690-16P OL17R	437		40.048	0.04	10.468	0.186	48.131	0.213	0.105	99.191	89.1257
690-16P OL18R	439		40.245	0.012	10.908	0.158	48.146	0.311	0.041	99.821	88.7233
690-16P OL19R	441		39.933	0.019	10.693	0.161	47.905	0.234	0.082	99.027	88.8714
690-16P OL20R	443		40.273	0.025	10.613	0.173	48.111	0.235	0.105	99.535	88.9876
690-16P OL21R	445		40.239	0.038	10.109	0.155	48.314	0.331	0.057	99.243	89.4951
690-16P OL23R	449		40.256	0.079	10.554	0.154	48.368	0.31	0.061	99.782	89.094
690-16P OL24R	451		39.936	0.013	10.153	0.217	48.091	0.096	0.123	98.629	89.4105
690-16P OL29R	461		40.181	0.033	10.74	0.157	47.92	0.304	0.047	99.382	88.8311
690-16P OL30R	463		39.946	0.051	10.298	0.138	47.799	0.289	0.059	98.58	89.217
Mean			40.0239	0.0278889	10.5449	0.170111	48.03	0.253722	0.0782778	99.1288	89.0342
st dev			0.267523	0.0191738	0.206625	0.0220958	0.185559	0.069957	0.0250689	0.406843	0.207826
n											19
all oxides are expressed as wt.%
values equal to 0.00 are below the limit of detection
macrocrysts are grains larger than ~1 mm with subhedral to anhedral morphology
phenocrysts are grains gnerally smaller than <1 mm with subhedra to euhedral morphology

## Sheet: Poiskovaya all
Olivine major-minor element data for two samples from Poiskovaya (Siberia)
Comment	Analysis n.	Grain type	SiO2	Cr2O3	FeO	MnO	MgO	NiO	CaO	Total	Mg#
Core
PSK213-161 OL9C	896	macrocryst	40.598	0.043	8.832	0.106	49.572	0.369	0.055	99.575	90.9133		core
PSK213-161 OL19C	916	macrocryst	39.85	0.036	9.812	0.084	48.843	0.366	0.033	99.024	89.8717		core
PSK213-161 OL20C	918	macrocryst	40.453	0.029	9.222	0.096	49.59	0.372	0.039	99.801	90.553		core
PSK213-161 OL24C	926	macrocryst	40.577	0.046	9.16	0.126	49.364	0.387	0.05	99.71	90.5717		core
PSK213-161 OL24R	927	macrocryst	40.41	0.057	8.983	0.131	49.633	0.383	0.058	99.655	90.7825		core
PSK213-161 OL1C	880	phenocryst	40.228	0.017	10.165	0.112	48.436	0.36	0.084	99.402	89.4668		core
PSK213-161 OL2C	882	phenocryst	40.503	0.063	8.683	0.11	49.519	0.353	0.062	99.293	91.0441		core
PSK213-161 OL3C	884	phenocryst	40.316	0.007	10.085	0.121	48.359	0.358	0.059	99.305	89.5262		core
PSK213-161 OL4C	886	phenocryst	40.054	0.101	11.226	0.105	47.45	0.333	0.078	99.347	88.2828		core
PSK213-161 OL5C	888	phenocryst	39.775	0.032	13.432	0.127	45.7	0.228	0.086	99.38	85.8454		core
PSK213-161 OL6C	890	phenocryst	40.278	0.081	9.738	0.116	48.652	0.379	0.063	99.307	89.9049		core
PSK213-161 OL7C	892	phenocryst	39.552	0	14.565	0.125	45.346	0.27	0.059	99.917	84.7322		core
PSK213-161 OL8C	894	phenocryst	40.557	0.051	8.975	0.111	49.409	0.371	0.037	99.511	90.7521		core
PSK213-161 OL10C	898	phenocryst	40.362	0.027	10.602	0.094	48.072	0.317	0.081	99.555	88.9898		core
PSK213-161 OL11C	900	phenocryst	39.71	0.013	14.475	0.136	45.171	0.277	0.073	99.855	84.7623		core
PSK213-161 OL12C	902	phenocryst	39.865	0	13.278	0.123	46.175	0.27	0.064	99.775	86.109		core
PSK213-161 OL13C	904	phenocryst	40.148	0.057	10.102	0.091	48.593	0.315	0.088	99.394	89.5556		core
PSK213-161 OL14C	906	phenocryst	40.126	0.022	11.585	0.113	47.641	0.349	0.06	99.896	87.9958		core
PSK213-161 OL15C	908	phenocryst	40.478	0.021	10.193	0.098	48.646	0.335	0.045	99.816	89.4817		core
PSK213-161 OL16C	910	phenocryst	40.327	0.07	9.379	0.1	49.234	0.353	0.049	99.512	90.345		core
PSK213-161 OL17C	912	phenocryst	40.169	0.044	10.07	0.106	48.676	0.352	0.077	99.494	89.6011		core
PSK213-161 OL18C	914	phenocryst	40.466	0.028	10.57	0.107	48.583	0.352	0.054	100.16	89.1224		core
PSK213-161 OL22C	922	phenocryst	40.147	0.016	10.775	0.084	48.353	0.356	0.073	99.804	88.8879		core
PSK213-161 OL23C	924	phenocryst	39.915	0.061	12.12	0.103	47.15	0.202	0.059	99.61	87.397		core
PSK213-161 OL25C	928	phenocryst	40.538	0.032	10.534	0.098	48.726	0.365	0.061	100.354	89.1838		core
psk216/98 OL1C	1177	macrocryst	40.356	0.04	8.874	0.093	49.724	0.384	0.039	99.51	90.8994		core
psk216/98 OL5C	1185	macrocryst	40.098	0	10.472	0.128	48.308	0.274	0.022	99.302	89.1576		core
PSK216/98 OL13C	1201	macrocryst	40.743	0.002	7.658	0.123	50.977	0.317	0.02	99.84	92.2275		core
PSK216/98 OL15C	1205	macrocryst	40.639	0.024	7.401	0.079	50.909	0.378	0.029	99.459	92.4594		core
PSK216/98 OL16C	1207	macrocryst	40.608	0.061	8.473	0.112	50.011	0.345	0.068	99.678	91.3204		core
PSK216/98 OL18C	1211	macrocryst	40.487	0.028	7.918	0.128	50.717	0.359	0.026	99.663	91.947		core
PSK216/98 OL19C	1213	macrocryst	41.05	0.052	6.242	0.087	51.948	0.394	0.012	99.785	93.6849		core
PSK216/98 OL20C	1215	macrocryst	40.861	0.022	7.689	0.076	51.072	0.342	0.017	100.079	92.2119		core
psk216/98 OL3C	1181	phenocryst	40.456	0.039	8.523	0.084	50.053	0.374	0.046	99.575	91.2804		core
psk216/98 OL4C	1183	phenocryst	40.344	0.021	9.511	0.119	49.332	0.306	0.044	99.677	90.2399		core
psk216/98 OL6C	1187	phenocryst	40.173	0.035	10.046	0.115	48.715	0.304	0.049	99.437	89.6308		core
psk216/98 OL7C	1189	phenocryst	40.331	0.003	9.711	0.12	49.074	0.333	0.038	99.61	90.008		core
psk216/98 OL8C	1191	phenocryst	40.45	0.026	9.46	0.1	49.369	0.384	0.062	99.851	90.2937		core
psk216/98 OL9C	1193	phenocryst	40.432	0.02	9.477	0.109	49.471	0.374	0.042	99.925	90.2961		core
psk216/98 OL10C	1195	phenocryst	40.343	0.016	9.715	0.102	49.382	0.376	0.043	99.977	90.0605		core
PSK216/98 OL11C	1197	phenocryst	40.448	0.051	9.223	0.098	49.695	0.358	0.074	99.947	90.5702		core
PSK216/98 OL12C	1199	phenocryst	40.247	0.045	8.843	0.09	49.478	0.354	0.043	99.1	90.8873		core
PSK216/98 OL14C	1203	phenocryst	40.367	0.048	9.732	0.126	49.099	0.362	0.061	99.795	89.9932		core
PSK216/98 OL17C	1209	phenocryst	40.478	0.048	8.23	0.104	50.312	0.37	0.041	99.583	91.5946		core
Median			40.359	0.032	9.713	0.1065	49.1665	0.355	0.0545	99.6325	90.0342
Mean			40.3253	0.0348864	9.85816	0.107182	48.9213	0.342273	0.0527955	99.6419	89.8282
st dev			0.296975	0.0225277	1.72409	0.0153899	1.43498	0.0429361	0.0191245	0.275162	1.87353
max			41.05	0.101	14.565	0.136	51.948	0.394	0.088	100.354	93.6849
cores below mg# 90											21
n											44
rims
PSK213-161 OL3R	885		40.058	0.057	11.156	0.124	47.506	0.352	0.081	99.334	88.3595		rim
PSK213-161 OL4R	887		40.218	0.033	10.731	0.159	47.792	0.199	0.123	99.255	88.8129		rim
PSK213-161 OL5R	889		40.015	0.097	10.644	0.14	47.616	0.31	0.113	98.935	88.857		rim
PSK213-161 OL6R	891		40.037	0.058	11.16	0.105	47.543	0.363	0.101	99.367	88.3638		rim
PSK213-161 OL7R	893		40.188	0.031	10.786	0.124	47.773	0.337	0.099	99.338	88.758		rim
PSK213-161 OL8R	895		40.055	0.041	11.062	0.123	47.661	0.346	0.064	99.352	88.4795		rim
PSK213-161 OL9R	897		40.269	0.054	10.81	0.123	47.941	0.327	0.105	99.629	88.7709		rim
PSK213-161 OL11R	901		40.385	0.188	11.094	0.122	48.081	0.365	0.087	100.322	88.5394		rim
PSK213-161 OL12R	903		39.905	0.056	10.678	0.106	47.893	0.341	0.083	99.062	88.8828		rim
PSK213-161 OL13R	905		40.177	0.046	11.137	0.141	48.047	0.357	0.072	99.977	88.4929		rim
PSK213-161 OL14R	907		40.393	0.07	11.025	0.139	48.218	0.336	0.098	100.279	88.6312		rim
PSK213-161 OL15R	909		40.511	0.036	10.954	0.131	47.957	0.347	0.071	100.007	88.6416		rim
PSK213-161 OL16R	911		40.62	0.055	10.621	0.133	48.639	0.233	0.124	100.425	89.0868		rim
PSK213-161 OL17R	913		39.928	0.094	11.114	0.125	47.572	0.357	0.084	99.274	88.4125		rim
PSK213-161 OL18R	915		40.105	0.083	10.904	0.146	47.9	0.263	0.09	99.491	88.6757		rim
PSK213-161 OL19R	917		40.236	0.05	10.722	0.138	48.468	0.309	0.094	100.017	88.9599		rim
PSK213-161 OL20R	919		40.415	0.052	10.683	0.139	48.452	0.344	0.078	100.163	88.9924		rim
PSK213-161 OL22R	923		40.044	0.062	11.113	0.117	47.511	0.379	0.086	99.312	88.4003		rim
PSK213-161 OL23R	925		40.437	0.052	11.278	0.118	48.154	0.352	0.07	100.461	88.387		rim
psk216/98 OL2R	1180		39.847	0.051	11.07	0.123	47.649	0.369	0.07	99.179	88.4696		possibly rim
Mean			40.1921	0.0633	10.9371	0.1288	47.9186	0.3293	0.08965	99.659	88.6487
st dev			0.214448	0.0343559	0.208788	0.0132728	0.337299	0.0467402	0.0174334	0.493029	0.23031
n											20
all oxides are expressed as wt.%
values equal to 0.00 are below the limit of detection
macrocrysts are grains larger than ~1 mm with subhedral to anhedral morphology
phenocrysts are grains gnerally smaller than <1 mm with subhedra to euhedral morphology

## Sheet: Obnazhennaya all
Olivine major-minor element data for two samples from Obnazhennaya (Siberia)
Comment	Analysis n.	Grain type	SiO2	Cr2O3	FeO	MnO	MgO	NiO	CaO	Total	Mg#
core
OBN-2 OL1C	1421	macrocryst	40.777	0.006	7.349	0.104	50.977	0.339	0.012	99.564	92.5177
OBN-2 OL2C	1423	macrocryst	40.786	0.012	7.723	0.099	50.648	0.398	0.014	99.68	92.1198
OBN-2 OL3C	1425	macrocryst	40.815	0	7.506	0.107	50.764	0.348	0.008	99.548	92.3405
OBN-2 OL4C	1427	phenocryst	40.696	0	7.391	0.077	50.758	0.402	0.007	99.331	92.4481
OBN-2 OL5C	1429	macrocryst	40.853	0.024	7.748	0.098	50.564	0.434	0.005	99.726	92.0843
OBN-2 OL6C	1431	macrocryst	41.03	0.011	7.428	0.099	51.406	0.384	0.005	100.363	92.5017
OBN-2 OL7C	1433	phenocryst	40.907	0	7.24	0.08	51.289	0.359	0.017	99.892	92.6621
OBN-2 OL8C	1435	phenocryst	40.917	0.017	7.829	0.096	50.904	0.365	0.009	100.137	92.0573
OBN-2 OL9C	1437	phenocryst	40.982	0.003	6.698	0.087	51.595	0.353	0.005	99.723	93.2116
OBN-2 OL10C	1439	macrocryst	40.529	0	8.27	0.138	50.357	0.327	0.009	99.63	91.5642
OBN-2 OL11C	1441	macrocryst	40.605	0.01	7.726	0.095	50.364	0.393	0.011	99.204	92.0761
OBN-2 OL13C	1445	phenocryst	39.929	0.078	10.047	0.122	48.627	0.355	0.082	99.24	89.6131
OBN-2 OL14C	1447	macrocryst	40.328	0.009	7.599	0.095	50.51	0.363	0.007	98.911	92.217
OBN-3_OL2_C	242	macrocryst	40.694	0	8.89	0.08	49.961	0.388	0.008	100.021	90.9238
OBN-3_OL3_C	245	macrocryst	40.887	0.003	7.706	0.113	50.864	0.383	0.015	99.971	92.1666
OBN-3_OL4_C	248	macrocryst	40.607	0.002	8.993	0.128	49.987	0.411	0	100.128	90.8326
OBN-3_OL5_C	251	macrocryst	40.579	0.003	8.987	0.114	49.956	0.41	0.005	100.054	90.833
OBN-3_OL6_C	254	phenocryst	40.573	0	8.941	0.1	49.884	0.375	0.007	99.88	90.8637
OBN-3_OL7_C	257	phenocryst	40.7	0	8.75	0.082	49.91	0.437	0.008	99.887	91.0456
OBN-3_OL8_C	260	macrocryst	40.71	0.033	8.93	0.101	49.962	0.415	0.002	100.153	90.8868
OBN-3_OL9_C	263	phenocryst	39.865	0.045	13.733	0.13	46.25	0.154	0.075	100.252	85.721
OBN-3_OL10_C	266	macrocryst	40.873	0.009	7.852	0.094	50.921	0.386	0	100.135	92.0382
OBN-3_OL11_C	269	macrocryst	41.153	0	7.734	0.115	51.052	0.358	0.011	100.423	92.1671
Median			40.71	0.003	7.748	0.099	50.564	0.383	0.008	99.887	92.0761
Mean			40.6867	0.0115217	8.30739	0.102348	50.3265	0.371174	0.014	99.8197	91.517
st dev			0.309124	0.018591	1.41815	0.0166122	1.09946	0.0555834	0.0208261	0.391762	1.50982
max			41.153	0.078	13.733	0.138	51.595	0.437	0.082	100.423	93.2116
cores below mg# 90											1
n											23
rims
OBN-2 OL7R	1434		39.606	0.06	12.352	0.167	46.383	0.233	0.065	98.866	87.0023
OBN-2 OL14R	1448		39.547	0.049	12.277	0.178	46.545	0.25	0.031	98.877	87.1102
OBN-3 OL26	264		39.274	0.028	11.952	0.155	46.482	0.27	0.301	98.462	87.3936
OBN-3 OL27	265		39.86	0.039	11.538	0.171	47.274	0.325	0.072	99.279	87.957
OBN-3 OL30	366		39.272	0.036	12.622	0.169	46.004	0.328	0.03	98.461	86.6612
Mean			39.5118	0.0424	12.1482	0.168	46.5376	0.2812	0.0998	98.789	87.2249
st dev			0.247694	0.0123814	0.416368	0.0083666	0.462077	0.0433901	0.114095	0.342157	0.485996
n											5
all oxides are expressed as wt.%
values equal to 0.00 are below the limit of detection
macrocrysts are grains larger than ~1 mm with subhedral to anhedral morphology
phenocrysts are grains gnerally smaller than <1 mm with subhedra to euhedral morphology

## Sheet: Zapolyarnaya all
Olivine major-minor element data for three samples from Zapolyarnaya (Siberia)
Comment	Analysis n.	Grain type	SiO2	Cr2O3	FeO	MnO	MgO	NiO	CaO	Total	Mg#
Core
ZAP-1 OL7C1	1046	macrocryst	41.412	0.04	6.81	0.083	51.672	0.374	0.024	100.415	93.1155
ZAP-1 OL8C	1047	macrocryst	40.99	0.03	7.011	0.115	51.114	0.378	0.021	99.659	92.855
ZAP-1 OL9C	1049	macrocryst	40.898	0.033	7.448	0.105	50.921	0.355	0.027	99.787	92.4168
ZAP-1 OL10C	1051	macrocryst	41.144	0.024	7.308	0.079	50.986	0.338	0.025	99.904	92.5575
ZAP-1 OL18C	1067	macrocryst	40.553	0.031	8.198	0.107	50.014	0.376	0.031	99.31	91.5789
ZAP-1 OL20C	1071	macrocryst	40.171	0.041	10.22	0.13	48.4	0.328	0.022	99.312	89.4088
ZAP-1 OL1C	1032	phenocryst	40.387	0.016	10.722	0.107	48.151	0.387	0.07	99.84	88.8953
ZAP-1 OL2C	1034	phenocryst	41.241	0.026	6.664	0.086	51.802	0.351	0	100.17	93.2689
ZAP-1 OL2R	1035	phenocryst	40.712	0.042	6.597	0.088	51.027	0.399	0.004	98.869	93.2377
ZAP-1 OL3C	1036	phenocryst	40.19	0.039	10.247	0.103	48.632	0.368	0.079	99.658	89.4291
ZAP-1 OL5C	1040	phenocryst	40.373	0.01	10.558	0.096	48.612	0.357	0.079	100.085	89.1391
ZAP-1 OL6C	1042	phenocryst	40.525	0.018	10.192	0.098	48.816	0.34	0.082	100.071	89.5154
ZAP-1 OL7C	1044	phenocryst	41.282	0	6.663	0.099	51.796	0.35	0.03	100.22	93.2692
ZAP-1 OL11C	1053	phenocryst	40.453	0.066	10.122	0.095	48.736	0.364	0.058	99.894	89.5646
ZAP-1 OL13C	1057	phenocryst	40.815	0.026	7.939	0.104	50.439	0.35	0.019	99.692	91.8865
ZAP-1 OL14C	1059	phenocryst	40.379	0.021	10.597	0.114	48.331	0.304	0.031	99.777	89.047
ZAP-1 OL15C	1061	phenocryst	40.745	0.029	7.112	0.07	50.941	0.406	0.013	99.316	92.7367
ZAP-1 OL16C	1063	phenocryst	40.819	0.019	7.3	0.091	50.593	0.342	0.014	99.178	92.5116
ZAP-1 OL17C	1065	phenocryst	40.145	0.053	10.564	0.108	48.1	0.307	0.062	99.339	89.0307
ZAP-1 OL19C	1069	phenocryst	40.286	0.052	9.145	0.116	49.107	0.35	0.069	99.125	90.541
ZAP3 OL1C	1299	phenocryst	40.282	0.018	9.432	0.088	48.969	0.363	0.06	99.212	90.2483
ZAP3 OL2C	1301	phenocryst	40.496	0.054	9.118	0.096	49.669	0.358	0.078	99.869	90.6631
ZAP3 OL3C	1303	phenocryst	40.994	0.015	6.828	0.075	51.535	0.381	0.014	99.842	93.0815
ZAP3 OL4C	1305	phenocryst	40.962	0.036	6.943	0.074	51.627	0.36	0.011	100.013	92.9848
ZAP3 OL5C	1307	phenocryst	40.572	0.047	9.868	0.122	49.214	0.318	0.028	100.169	89.8888
ZAP3 OL6C	1309	phenocryst	40.484	0.017	10.138	0.11	49.053	0.346	0.01	100.158	89.6103
ZAP3 OL7C	1311	phenocryst	40.383	0.023	10.175	0.088	48.723	0.356	0.078	99.826	89.5132
ZAP3 OL8C	1313	phenocryst	40.656	0.033	7.526	0.114	50.456	0.371	0.022	99.178	92.2784
ZAP3 OL9C	1315	phenocryst	40.842	0.043	6.648	0.1	51.3	0.349	0.026	99.308	93.2228
ZAP3 OL10C	1317	phenocryst	40.78	0.06	8.825	0.131	49.876	0.382	0.049	100.103	90.9702
ZAP120_165 OL2C	1219	macrocryst	40.599	0.011	7.727	0.097	50.585	0.341	0.038	99.398	92.107
ZAP120_165 OL3C	1221	macrocryst	40.378	0.014	7.656	0.094	50.328	0.358	0.033	98.861	92.1371
ZAP120_165 OL4C	1223	macrocryst	40.727	0.038	7.721	0.099	50.729	0.369	0.032	99.715	92.1333
ZAP120_165 OL7C	1229	macrocryst	40.034	0.038	11.112	0.105	47.875	0.312	0.052	99.528	88.4792
ZAP120_165 OL8C	1231	macrocryst	40.686	0.007	8.424	0.087	50.475	0.37	0.008	100.057	91.4389
ZAP120_165 OL9C	1233	macrocryst	41.021	0.039	6.501	0.08	51.908	0.352	0.02	99.921	93.4353
ZAP120_165 OL5C	1225	phenocryst	40.636	0.015	8.12	0.101	50.428	0.337	0.015	99.652	91.7152
ZAP120_165 OL6C	1227	phenocryst	40.227	0.051	11.243	0.108	47.949	0.34	0.039	99.957	88.3751
ZAP120_165 OL10C	1235	phenocryst	40.217	0.032	9.955	0.117	48.839	0.352	0.063	99.575	89.7385
ZAP120_165 OL11C	1237	phenocryst	40.673	0.014	7.944	0.104	50.587	0.395	0.021	99.738	91.9036
Median			40.6175	0.0305	8.159	0.0995	50.378	0.3555	0.029	99.7575	91.647
Mean			40.6292	0.030525	8.58302	0.0996	49.9579	0.35585	0.036425	99.6925	91.1982
st dev			0.336468	0.0156172	1.53894	0.0145317	1.25466	0.0234319	0.0241967	0.385032	1.63736
max			41.412	0.066	11.243	0.131	51.908	0.406	0.082	100.415	93.4353
cores below mg# 90											14
n											40
No magmatic rims were observed
all oxides are expressed as wt.%
values equal to 0.00 are below the limit of detection
macrocrysts are grains larger than ~1 mm with subhedral to anhedral morphology
phenocrysts are grains gnerally smaller than <1 mm with subhedra to euhedral morphology

## Sheet: Deymos all
Olivine major-minor element data for two samples from Deymos (Siberia)
Comment	Analysis n.	Grain type	SiO2	Cr2O3	FeO	MnO	MgO	NiO	CaO	Total	Mg#
Core
DMS5_OL1_C	272	macrocryst	40.683	0.018	7.964	0.092	50.597	0.361	0.023	99.738	91.8864
DMS5_OL2_C	275	macrocryst	41.054	0.003	7.18	0.094	51.393	0.376	0.013	100.113	92.7321
DMS5_OL3_C	278	phenocryst	41.331	0.043	6.419	0.076	51.95	0.367	0.002	100.188	93.5176
DMS5_OL4_C	281	phenocryst	41.135	0.024	6.826	0.088	51.659	0.376	0.016	100.124	93.0988
DMS5_OL5_C	284	macrocryst	41.033	0.032	7.271	0.102	50.962	0.35	0.021	99.771	92.5892
DMS5_OL6_C	287	macrocryst	40.682	0.013	9.741	0.151	49.206	0.321	0.004	100.118	90.0044
DMS5_OL7_C	290	phenocryst	40.827	0.01	7.185	0.082	50.934	0.397	0.01	99.445	92.6667
DMS5_OL8_C	293	phenocryst	40.02	0.027	11.462	0.104	47.364	0.291	0.041	99.309	88.0468
DMS5_OL9_C	296	phenocryst	40.947	0.069	7.035	0.084	51.091	0.353	0.021	99.6	92.8293
DMS5_OL10_C	299	phenocryst	40.659	0.023	7.741	0.084	50.5	0.32	0.021	99.348	92.0816
DMS5_OL11_C	302	macrocryst	40.953	0.006	7.398	0.082	50.758	0.37	0.007	99.574	92.4415
DMS5_OL12_C	305	macrocryst	41.021	0.057	6.515	0.078	51.678	0.342	0.033	99.724	93.3948
DMS6-101 OL1	370	macrocryst	40.504	0	7.38	0.103	50.739	0.389	0.003	99.118	92.4559
DMS6-101 OL4C	375	macrocryst	40.596	0.008	7.491	0.099	50.955	0.373	0.01	99.532	92.3811
DMS6-101 OL6C	380	macrocryst	40.923	0.004	6.678	0.056	51.382	0.426	0.003	99.472	93.2044
DMS6-101 OL8C	385	phenocryst	40.506	0.046	7.181	0.07	50.57	0.397	0.01	98.78	92.6216
DMS6-101 OL9C	388	macrocryst	40.026	0.018	11.037	0.1	47.824	0.309	0.042	99.356	88.5373
DMS6-101 OL11C	394	macrocryst	40.769	0.012	7.751	0.101	50.659	0.384	0.011	99.687	92.0951
DMS6-101 OL13C	398	macrocryst	40.783	0.023	7.607	0.097	51.111	0.351	0.013	99.985	92.294
DMS6-101 OL14C	401	phenocryst	39.986	0	10.666	0.13	48.103	0.364	0.007	99.256	88.9371
DMS6-101 OL5C	378	phenocryst	40.404	0.036	9.281	0.116	49.502	0.383	0.032	99.754	90.4831
DMS6-101 OL7C	382	phenocryst	40.306	0.033	10.275	0.094	48.396	0.357	0.095	99.556	89.3571
DMS6-101 OL10C	391	phenocryst	40.963	0	7.19	0.105	51.043	0.37	0.009	99.68	92.6765
DMS6-101 OL12C	396	phenocryst	40.64	0.012	9.495	0.133	49.3	0.432	0.028	100.04	90.249
Median			40.726	0.018	7.4445	0.0955	50.7485	0.3685	0.013	99.64	92.4113
Mean			40.698	0.0215417	8.11538	0.0967083	50.3198	0.364958	0.0197917	99.6362	91.6909
st dev			0.358761	0.01858	1.52269	0.0208378	1.29712	0.0333799	0.0198362	0.35152	1.63481
max			41.331	0.069	11.462	0.151	51.95	0.432	0.095	100.188	93.5176
cores below mg# 90											4
n											24
No magmatic rims were observed
all oxides are expressed as wt.%
values equal to 0.00 are below the limit of detection
macrocrysts are grains larger than ~1 mm with subhedral to anhedral morphology
phenocrysts are grains gnerally smaller than <1 mm with subhedra to euhedral morphology

## Sheet: 407_409 Perdizes-04
Olivine major-minor element data for sample 407/409/K051/6 from Perdizes-04 (Brazil)
Comment	Analysis n.	Grain type	SiO2	Cr2O3	FeO	MnO	MgO	NiO	CaO	Total	Mg#
Core
407_409 OL1R	1320	macrocryst	39.738	0.004	13.287	0.2	46.196	0.256	0.034	99.715	86.1064
407_409 OL8C	1332	macrocryst	39.375	0.005	15.589	0.22	44.814	0.25	0.012	100.265	83.6717
407_409 OL9C	1334	macrocryst	40.484	0.001	9.466	0.143	49.57	0.357	0.016	100.037	90.3237
407_409 OL10C	1336	macrocryst	40.038	0.053	11.553	0.125	47.708	0.387	0.105	99.969	88.0398
407_409 OL12C	1340	phenocryst	39.594	0.009	13.645	0.168	45.886	0.192	0.04	99.534	85.7029
407_409 OL13C	1342	macrocryst	40.508	0.036	8.946	0.128	49.608	0.38	0.05	99.656	90.8128
407_409 OL16C	1348	phenocryst	39.605	0	12.784	0.143	46.285	0.227	0.023	99.067	86.584
407_409 OL17C	1350	phenocryst	40.685	0	7.218	0.083	50.847	0.387	0.009	99.229	92.6238
407_409 OL18C	1352	macrocryst	40.722	0	7.462	0.104	50.821	0.373	0.01	99.492	92.3898
407_409 OL19C	1354	macrocryst	38.995	0.002	15.792	0.213	43.701	0.203	0.02	98.926	83.1447
407_409 OL20C	1356	macrocryst	39.876	0.013	11.869	0.119	47.102	0.343	0.065	99.387	87.6146
407_409 OL21C	1358	phenocryst	39.65	0.029	12.479	0.192	46.335	0.266	0.03	98.981	86.8744
407_409 OL2C	1321	phenocryst	40.202	0.046	10.494	0.112	48.246	0.351	0.188	99.639	89.1248
407_409 OL3C	1323	phenocryst	40.149	0.021	10.906	0.152	48.236	0.351	0.038	99.853	88.7438
407_409 OL4C	1325	phenocryst	39.891	0.024	11.252	0.16	47.626	0.322	0.025	99.3	88.2972
407_409 OL6C	1329	macrocryst	40.053	0.02	11.533	0.156	47.677	0.309	0.023	99.771	88.0512
407_409 OL7C	1331	phenocryst	39.787	0	12.665	0.159	46.904	0.227	0.034	99.776	86.8448
407_409 OL11C	1338	phenocryst	39.504	0.018	13.034	0.16	46.317	0.247	0.033	99.313	86.3656
407_409 OL14C	1344	phenocryst	40.136	0.009	8.999	0.138	49.353	0.307	0.02	98.962	90.7201
407_409 OL22C	1360	phenocryst	39.807	0.012	11.989	0.141	47.1	0.28	0.028	99.357	87.5046
407_409 OL23C	1362	macrocryst	40.586	0	7.487	0.105	50.702	0.323	0.017	99.22	92.3497
407_409 OL24C	1364	macrocryst	39.119	0	14.747	0.179	44.64	0.256	0.022	98.963	84.365
407_409 OL25C	1366	phenocryst	39.619	0.096	11.041	0.107	47.558	0.401	0.12	98.942	88.4768
Median			39.876	0.009	11.553	0.143	47.558	0.309	0.028	99.387	88.0398
Mean			39.9184	0.0173043	11.4886	0.14813	47.5318	0.30413	0.0418261	99.4502	88.0318
st dev			0.474278	0.0230147	2.4259	0.0362156	1.96392	0.0641683	0.0422241	0.389482	2.64964
max			40.722	0.096	15.792	0.22	50.847	0.401	0.188	100.265	92.6238
cores below mg# 90											17
n											23
rims
407_409 OL3R	1324		39.704	0.056	13.569	0.22	45.842	0.152	0.139	99.682	85.7595
407_409 OL5C	1327		39.583	0.007	14.274	0.181	45.431	0.347	0.032	99.855	85.0153
407_409 OL5R	1328		39.557	0	14.228	0.164	45.601	0.374	0.033	99.957	85.1038
407_409 OL12R	1341		39.78	0	13.937	0.138	46.005	0.253	0.053	100.166	85.4737
407_409 OL15R	1347		39.253	0.008	13.455	0.221	45.269	0.279	0.018	98.503	85.7089
407_409 OL18R	1353		39.266	0.057	14.145	0.164	45.259	0.151	0.082	99.124	85.0825
Mean			39.5238	0.0213333	13.9347	0.181333	45.5678	0.259333	0.0595	99.5478	85.3573
st dev			0.220232	0.0274493	0.349064	0.0333087	0.30685	0.0943582	0.0448319	0.621806	0.333377
n											6
all oxides are expressed as wt.%
values equal to 0.00 are below the limit of detection
macrocrysts are grains larger than ~1 mm with subhedral to anhedral morphology
phenocrysts are grains gnerally smaller than <1 mm with subhedra to euhedral morphology

[truncated: 4 more sheets: Leicester all, PRK4 Premier, AK6-S Karowe, San Carlos]
